# Supplementary material for: First-Trimester Antibiotic Use for Urinary Tract Infection and Risk of Congenital Malformations
Source: JAMA Netw Open. 2025 Jul 9;8(7):e2519544. doi: 10.1001/jamanetworkopen.2025.19544 (PMC12242685; doi:10.1001/jamanetworkopen.2025.19544)
Supplement: Supplement 2. — eTable 23. Code List for eTable 1 eTable 24. Code List for eTable 2 eTable 25. Code List for eTable 3 eTable 26. Code List for eTable 5 eTable 27. ICD-9-CM/ICD-10-CM Diagnosis and HCPCS Codes for eTable 6 eTable 28. Medication Names Derived From NDC Codes for eTable 6 eTable 29. Code List for eTable 7 eTable 30. ICD-9-CM/ICD-10-CM Diagnosis, CPT Codes, HCPCS Codes, and UB-04 Revenue Codes for eTable 8 eTable 31. Medication Names Derived From NDC Codes for eTable 8 [file jamanetwopen-e2519544-s002.xlsx]

## Sheet: ToC
Osmundson SS, Nickel KB, Shortreed SM, et al. First-trimester antibiotic use for urinary tract infection and risk of congenital malformations. JAMA Netw Open. 2025;8(7):e2519544. doi:10.1001/jamanetworkopen.2025.19544
eTable 23. Code List for eTable 1
eTable 24. Code List for eTable 2
eTable 25. Code List for eTable 3
eTable 26. Code List for eTable 5
eTable 27. ICD-9-CM/ICD-10-CM Diagnosis and HCPCS Codes for eTable 6
eTable 28. Medication Names Derived From NDC Codes for eTable 6
eTable 29. Code List for eTable 7
eTable 30. ICD-9-CM/ICD-10-CM Diagnosis, CPT Codes, HCPCS Codes, and UB-04 Revenue Codes for eTable 8
eTable 31. Medication Names Derived From NDC Codes for eTable 8

## Sheet: eTable 23
var_desc	code_type	icd10	code	code_desc
Ectopic	CPT		59100	Hysterotomy, abdominal (eg, for hydatidiform mole, abortion)
Ectopic	CPT		59120	Surgical treatment of ectopic pregnancy, tubal or ovarian, requiring salpingectomy and/or oophorectomy, abdominal or vaginal approach
Ectopic	CPT		59121	Surgical treatment of ectopic pregnancy, tubal or ovarian, without salpingectomy and/or oophorectomy
Ectopic	CPT		59130	Surgical treatment of ectopic pregnancy, abdominal pregnancy
Ectopic	CPT		59135	Surgical treatment of ectopic pregnancy, interstitial, uterine pregnancy requiring total hysterectomy
Ectopic	CPT		59136	Surgical treatment of ectopic pregnancy, interstitial, uterine pregnancy with partial resection of uterus
Ectopic	CPT		59140	Surgical treatment of ectopic pregnancy, cervical, with evacuation
Ectopic	CPT		59150	Laparoscopic treatment of ectopic pregnancy, without salpingectomy and/or oophorectomy
Ectopic	CPT		59151	Laparoscopic treatment of ectopic pregnancy, with salpingectomy and/or oophorectomy
Ectopic	CPT		59870	Uterine evacuation and curettage for hydatidiform mole
Ectopic	ICD-DX	0	630	Hydatidiform mole
Ectopic	ICD-DX	0	631	Other abnormal product of conception
Ectopic	ICD-DX	0	6318	Other abnormal products of conception
Ectopic	ICD-DX	0	63300	Abdominal pregnancy without intrauterine pregnancy
Ectopic	ICD-DX	0	63301	Abdominal pregnancy with intrauterine pregnancy
Ectopic	ICD-DX	0	63310	Tubal pregnancy without intrauterine pregnancy
Ectopic	ICD-DX	0	63311	Tubal pregnancy with intrauterine pregnancy
Ectopic	ICD-DX	0	63320	Ovarian pregnancy without intrauterine pregnancy
Ectopic	ICD-DX	0	63321	Ovarian pregnancy with intrauterine pregnancy
Ectopic	ICD-DX	0	63380	Other ectopic pregnancy without intrauterine pregnancy
Ectopic	ICD-DX	0	63381	Other ectopic pregnancy with intrauterine pregnancy
Ectopic	ICD-DX	0	63390	Unspecified ectopic pregnancy without intrauterine pregnancy
Ectopic	ICD-DX	0	63391	Unspecified ectopic pregnancy with intrauterine pregnancy
Ectopic	ICD-DX	1	O000	Abdominal pregnancy
Ectopic	ICD-DX	1	O0000	Abdominal pregnancy without intrauterine pregnancy
Ectopic	ICD-DX	1	O0001	Abdominal pregnancy with intrauterine pregnancy
Ectopic	ICD-DX	1	O001	Tubal pregnancy
Ectopic	ICD-DX	1	O0010	Tubal pregnancy without intrauterine pregnancy
Ectopic	ICD-DX	1	O00101	Right tubal pregnancy without intrauterine pregnancy
Ectopic	ICD-DX	1	O00102	Left tubal pregnancy without intrauterine pregnancy
Ectopic	ICD-DX	1	O00109	Unspecified tubal pregnancy without intrauterine pregnancy
Ectopic	ICD-DX	1	O0011	Tubal pregnancy with intrauterine pregnancy
Ectopic	ICD-DX	1	O00111	Right tubal pregnancy with intrauterine pregnancy
Ectopic	ICD-DX	1	O00112	Left tubal pregnancy with intrauterine pregnancy
Ectopic	ICD-DX	1	O00119	Unspecified tubal pregnancy with intrauterine pregnancy
Ectopic	ICD-DX	1	O002	Ovarian pregnancy
Ectopic	ICD-DX	1	O0020	Ovarian pregnancy without intrauterine pregnancy
Ectopic	ICD-DX	1	O00201	Right ovarian pregnancy without intrauterine pregnancy
Ectopic	ICD-DX	1	O00202	Left ovarian pregnancy without intrauterine pregnancy
Ectopic	ICD-DX	1	O00209	Unspecified ovarian pregnancy without intrauterine pregnancy
Ectopic	ICD-DX	1	O0021	Ovarian pregnancy with intrauterine pregnancy
Ectopic	ICD-DX	1	O00211	Right ovarian pregnancy with intrauterine pregnancy
Ectopic	ICD-DX	1	O00212	Left ovarian pregnancy with intrauterine pregnancy
Ectopic	ICD-DX	1	O00219	Unspecified ovarian pregnancy with intrauterine pregnancy
Ectopic	ICD-DX	1	O008	Other ectopic pregnancy
Ectopic	ICD-DX	1	O0080	Other ectopic pregnancy without intrauterine pregnancy
Ectopic	ICD-DX	1	O0081	Other ectopic pregnancy with intrauterine pregnancy
Ectopic	ICD-DX	1	O009	Ectopic pregnancy, unspecified
Ectopic	ICD-DX	1	O0090	Unspecified ectopic pregnancy without intrauterine pregnancy
Ectopic	ICD-DX	1	O0091	Unspecified ectopic pregnancy with intrauterine pregnancy
Ectopic	ICD-DX	1	O010	Classical hydatidiform mole
Ectopic	ICD-DX	1	O011	Incomplete and partial hydatidiform mole
Ectopic	ICD-DX	1	O019	Hydatidiform mole, unspecified
Ectopic	ICD-DX	1	O020	Blighted ovum and nonhydatidiform mole
Ectopic	ICD-DX	1	O0289	Other abnormal products of conception
Ectopic	ICD-DX	1	O029	Abnormal product of conception, unspecified
Ectopic	ICD-DX	1	O080	Genital tract and pelvic infection following ectopic and molar pregnancy
Ectopic	ICD-DX	1	O081	Delayed or excessive hemorrhage following ectopic and molar pregnancy
Ectopic	ICD-DX	1	O082	Embolism following ectopic and molar pregnancy
Ectopic	ICD-DX	1	O083	Shock following ectopic and molar pregnancy
Ectopic	ICD-DX	1	O084	Renal failure following ectopic and molar pregnancy
Ectopic	ICD-DX	1	O085	Metabolic disorders following an ectopic and molar pregnancy
Ectopic	ICD-DX	1	O086	Damage to pelvic organs and tissues following an ectopic and molar pregnancy
Ectopic	ICD-DX	1	O087	Other venous complications following an ectopic and molar pregnancy
Ectopic	ICD-DX	1	O0881	Cardiac arrest following an ectopic and molar pregnancy
Ectopic	ICD-DX	1	O0882	Sepsis following ectopic and molar pregnancy
Ectopic	ICD-DX	1	O0883	Urinary tract infection following an ectopic and molar pregnancy
Ectopic	ICD-DX	1	O0889	Other complications following an ectopic and molar pregnancy
Ectopic	ICD-DX	1	O089	Unspecified complication following an ectopic and molar pregnancy
Ectopic	ICD-PR	0	6662	Salpingectomy with removal of tubal pregnancy
Ectopic	ICD-PR	0	743	Removal of extratubal ectopic pregnancy
Ectopic	ICD-PR	1	10D27ZZ	Extraction of Products of Conception, Ectopic, Via Natural or Artificial Opening
Ectopic	ICD-PR	1	10D28ZZ	Extraction of Products of Conception, Ectopic, Via Natural or Artificial Opening Endoscopic
Ectopic	ICD-PR	1	10T20ZZ	Resection of Products of Conception, Ectopic, Open Approach
Ectopic	ICD-PR	1	10T24ZZ	Resection of Products of Conception, Ectopic, Percutaneous Endoscopic Approach
Induced abortion	CPT		01966	ANESTHESIA FOR INDUCED ABORTION PROCEDURES
Induced abortion	CPT		59840	INDUCED ABORTION, BY DILATION AND CURETTAGE
Induced abortion	CPT		59841	INDUCED ABORTION, BY DILATION AND EVACUATION
Induced abortion	CPT		59850	INDUCED ABORTION, BY 1 OR MORE INTRA-AMNIOTIC INJECTIONS (AMNIOCENTESIS-INJECTIONS), INCLUDING HOSPITAL AD
Induced abortion	CPT		59851	INDUCED ABORTION, BY 1 OR MORE INTRA-AMNIOTIC INJECTIONS (AMNIOCENTESIS-INJECTIONS), INCLUDING HOSPITAL AD
Induced abortion	CPT		59852	INDUCED ABORTION, BY 1 OR MORE INTRA-AMNIOTIC INJECTIONS (AMNIOCENTESIS-INJECTIONS), INCLUDING HOSPITAL AD
Induced abortion	CPT		59855	INDUCED ABORTION, BY 1 OR MORE VAGINAL SUPPOSITORIES (EG, PROSTAGLANDIN) WITH OR WITHOUT CERVICAL DILATION
Induced abortion	CPT		59856	INDUCED ABORTION
Induced abortion	CPT		59857	INDUCED ABORTION
Induced abortion	HCPCS		S0199	MEDICALLY INDUCED ABORTION BY ORAL INGESTION OF MEDICATION INCLUDING ALL ASSOCIATED SERVICES AND SUPPLIES
Induced abortion	HCPCS		S2260	INDUCED ABORTION, 17 TO 24 WEEKS
Induced abortion	HCPCS		S2262	Abortion for maternal indication, 25 weeks or greater
Induced abortion	HCPCS		S2265	INDUCED ABORTION, 25 TO 28 WEEKS
Induced abortion	HCPCS		S2266	INDUCED ABORTION, 29 TO 31 WEEKS
Induced abortion	HCPCS		S2267	INDUCED ABORTION, 32 WEEKS OR GREATER
Induced abortion	ICD-DX	0	63500	Legally induced abortion, complicated by genital tract and pelvic infection, unspecified
Induced abortion	ICD-DX	0	63501	Legally induced abortion, complicated by genital tract and pelvic infection, incomplete
Induced abortion	ICD-DX	0	63502	Legally induced abortion, complicated by genital tract and pelvic infection, complete
Induced abortion	ICD-DX	0	63510	Legally induced abortion, complicated by delayed or excessive hemorrhage, unspecified
Induced abortion	ICD-DX	0	63511	Legally induced abortion, complicated by delayed or excessive hemorrhage, incomplete
Induced abortion	ICD-DX	0	63512	Legally induced abortion, complicated by delayed or excessive hemorrhage, complete
Induced abortion	ICD-DX	0	63520	Legally induced abortion, complicated by damage to pelvic organs or tissues, unspecified
Induced abortion	ICD-DX	0	63521	Legally induced abortion, complicated by damage to pelvic organs or tissues, incomplete
Induced abortion	ICD-DX	0	63522	Legally induced abortion, complicated by damage to pelvic organs or tissues, complete
Induced abortion	ICD-DX	0	63530	Legally induced abortion, complicated by renal failure, unspecified
Induced abortion	ICD-DX	0	63531	Legally induced abortion, complicated by renal failure, incomplete
Induced abortion	ICD-DX	0	63532	Legally induced abortion, complicated by renal failure, complete
Induced abortion	ICD-DX	0	63540	Legally induced abortion, complicated by metabolic disorder, unspecified
Induced abortion	ICD-DX	0	63541	Legally induced abortion, complicated by metabolic disorder, incomplete
Induced abortion	ICD-DX	0	63542	Legally induced abortion, complicated by metabolic disorder, complete
Induced abortion	ICD-DX	0	63550	Legally induced abortion, complicated by shock, unspecified
Induced abortion	ICD-DX	0	63551	Legally induced abortion, complicated by shock, incomplete
Induced abortion	ICD-DX	0	63552	Legally induced abortion, complicated by shock, complete
Induced abortion	ICD-DX	0	63560	Legally induced abortion, complicated by embolism, unspecified
Induced abortion	ICD-DX	0	63561	Legally induced abortion, complicated by embolism, incomplete
Induced abortion	ICD-DX	0	63562	Legally induced abortion, complicated by embolism, complete
Induced abortion	ICD-DX	0	63570	Legally induced abortion, with other specified complications, unspecified
Induced abortion	ICD-DX	0	63571	Legally induced abortion, with other specified complications, incomplete
Induced abortion	ICD-DX	0	63572	Legally induced abortion, with other specified complications, complete
Induced abortion	ICD-DX	0	63580	Legally induced abortion, with unspecified complication, unspecified
Induced abortion	ICD-DX	0	63581	Legally induced abortion, with unspecified complication, incomplete
Induced abortion	ICD-DX	0	63582	Legally induced abortion, with unspecified complication, complete
Induced abortion	ICD-DX	0	63590	Legally induced abortion, without mention of complication, unspecified
Induced abortion	ICD-DX	0	63591	Legally induced abortion, without mention of complication, incomplete
Induced abortion	ICD-DX	0	63592	Legally induced abortion, without mention of complication, complete
Induced abortion	ICD-DX	0	63600	Illegally induced abortion, complicated by genital tract and pelvic infection, unspecified
Induced abortion	ICD-DX	0	63601	Illegally induced abortion, complicated by genital tract and pelvic infection, incomplete
Induced abortion	ICD-DX	0	63602	Illegally induced abortion, complicated by genital tract and pelvic infection, complete
Induced abortion	ICD-DX	0	63610	Illegally induced abortion, complicated by delayed or excessive hemorrhage, unspecified
Induced abortion	ICD-DX	0	63611	Illegally induced abortion, complicated by delayed or excessive hemorrhage, incomplete
Induced abortion	ICD-DX	0	63612	Illegally induced abortion, complicated by delayed or excessive hemorrhage, complete
Induced abortion	ICD-DX	0	63620	Illegally induced abortion, complicated by damage to pelvic organs or tissues, unspecified
Induced abortion	ICD-DX	0	63621	Illegally induced abortion, complicated by damage to pelvic organs or tissues, incomplete
Induced abortion	ICD-DX	0	63622	Illegally induced abortion, complicated by damage to pelvic organs or tissues, complete
Induced abortion	ICD-DX	0	63630	Illegally induced abortion, complicated by renal failure, unspecified
Induced abortion	ICD-DX	0	63631	Illegally induced abortion, complicated by renal failure, incomplete
Induced abortion	ICD-DX	0	63632	Illegally induced abortion, complicated by renal failure, complete
Induced abortion	ICD-DX	0	63640	Illegally induced abortion, complicated by metabolic disorder, unspecified
Induced abortion	ICD-DX	0	63641	Illegally induced abortion, complicated by metabolic disorder, incomplete
Induced abortion	ICD-DX	0	63642	Illegally induced abortion, complicated by metabolic disorder, complete
Induced abortion	ICD-DX	0	63650	Illegally induced abortion, complicated by shock, unspecified
Induced abortion	ICD-DX	0	63651	Illegally induced abortion, complicated by shock, incomplete
Induced abortion	ICD-DX	0	63652	Illegally induced abortion, complicated by shock, complete
Induced abortion	ICD-DX	0	63660	Illegally induced abortion, complicated by embolism, unspecified
Induced abortion	ICD-DX	0	63661	Illegally induced abortion, complicated by embolism, incomplete
Induced abortion	ICD-DX	0	63662	Illegally induced abortion, complicated by embolism, complete
Induced abortion	ICD-DX	0	63670	Illegally induced abortion, with other specified complications, unspecified
Induced abortion	ICD-DX	0	63671	Illegally induced abortion, with other specified complications, incomplete
Induced abortion	ICD-DX	0	63672	Illegally induced abortion, with other specified complications, complete
Induced abortion	ICD-DX	0	63680	Illegally induced abortion, with unspecified complication, unspecified
Induced abortion	ICD-DX	0	63681	Illegally induced abortion, with unspecified complication, incomplete
Induced abortion	ICD-DX	0	63682	Illegally induced abortion, with unspecified complication, complete
Induced abortion	ICD-DX	0	63690	Illegally induced abortion, without mention of complication, unspecified
Induced abortion	ICD-DX	0	63691	Illegally induced abortion, without mention of complication, incomplete
Induced abortion	ICD-DX	0	63692	Illegally induced abortion, without mention of complication, complete
Induced abortion	ICD-DX	0	6380	Failed attempted abortion complicated by genital tract and pelvic infection
Induced abortion	ICD-DX	0	6381	Failed attempted abortion complicated by delayed or excessive hemorrhage
Induced abortion	ICD-DX	0	6382	Failed attempted abortion complicated by damage to pelvic organs or tissues
Induced abortion	ICD-DX	0	6383	Failed attempted abortion complicated by renal failure
Induced abortion	ICD-DX	0	6384	Failed attempted abortion complicated by metabolic disorder
Induced abortion	ICD-DX	0	6385	Failed attempted abortion complicated by shock
Induced abortion	ICD-DX	0	6387	Failed attempted abortion with other specified complications
Induced abortion	ICD-DX	0	6388	Failed attempted abortion with unspecified complication
Induced abortion	ICD-DX	0	6389	Failed attempted abortion without mention of complication
Induced abortion	ICD-DX	1	O070	Genital tract and pelvic infection following failed attempted termination of pregnancy
Induced abortion	ICD-DX	1	O071	Delayed or excessive hemorrhage following failed attempted termination of pregnancy
Induced abortion	ICD-DX	1	O0730	Failed attempted termination of pregnancy with unspecified complications
Induced abortion	ICD-DX	1	O0731	Shock following failed attempted termination of pregnancy
Induced abortion	ICD-DX	1	O0732	Renal failure following failed attempted termination of pregnancy
Induced abortion	ICD-DX	1	O0733	Metabolic disorder following failed attempted termination of pregnancy
Induced abortion	ICD-DX	1	O0734	Damage to pelvic organs following failed attempted termination of pregnancy
Induced abortion	ICD-DX	1	O0735	Other venous complications following failed attempted termination of pregnancy
Induced abortion	ICD-DX	1	O0736	Cardiac arrest following failed attempted termination of pregnancy
Induced abortion	ICD-DX	1	O0737	Sepsis following failed attempted termination of pregnancy
Induced abortion	ICD-DX	1	O0738	Urinary tract infection following failed attempted termination of pregnancy
Induced abortion	ICD-DX	1	O0739	Failed attempted termination of pregnancy with other complications
Induced abortion	ICD-DX	1	O074	Failed attempted termination of pregnancy without complication
Induced abortion	ICD-DX	1	Z332	Encounter for elective termination of pregnancy
Induced abortion	ICD-PR	0	6901	Dilation and curettage for termination of pregnancy
Induced abortion	ICD-PR	0	6951	Aspiration curettage of uterus for termination of pregnancy
Induced abortion	ICD-PR	0	7491	Hysterotomy to terminate pregnancy
Induced abortion	ICD-PR	0	750	Intra-amniotic injection for abortion
Induced abortion	ICD-PR	1	10A00ZZ	Abortion of Products of Conception, Open Approach
Induced abortion	ICD-PR	1	10A03ZZ	Abortion of Products of Conception, Percutaneous Approach
Induced abortion	ICD-PR	1	10A04ZZ	Abortion of Products of Conception, Percutaneous Endoscopic Approach
Induced abortion	ICD-PR	1	10A07Z6	Abortion of Products of Conception, Vacuum, Via Natural or Artificial Opening
Induced abortion	ICD-PR	1	10A07ZW	Abortion of Products of Conception, Laminaria, Via Natural or Artificial Opening
Induced abortion	ICD-PR	1	10A07ZX	Abortion of Products of Conception, Abortifacient, Via Natural or Artificial Opening
Induced abortion	ICD-PR	1	10A07ZZ	Abortion of Products of Conception, Via Natural or Artificial Opening
Induced abortion	ICD-PR	1	10A08ZZ	Abortion of Products of Conception, Via Natural or Artificial Opening Endoscopic
Liveborn delivery	ICD-DX	0	V270	Outcome of delivery, single liveborn
Liveborn delivery	ICD-DX	0	V272	Outcome of delivery, twins, both liveborn
Liveborn delivery	ICD-DX	0	V275	Outcome of delivery, other multiple birth, all liveborn
Liveborn delivery	ICD-DX	1	Z370	Single live birth
Liveborn delivery	ICD-DX	1	Z372	Twins, both liveborn
Liveborn delivery	ICD-DX	1	Z3750	Multiple births, unspecified, all liveborn
Liveborn delivery	ICD-DX	1	Z3751	Triplets, all liveborn
Liveborn delivery	ICD-DX	1	Z3752	Quadruplets, all liveborn
Liveborn delivery	ICD-DX	1	Z3753	Quintuplets, all liveborn
Liveborn delivery	ICD-DX	1	Z3754	Sextuplets, all liveborn
Liveborn delivery	ICD-DX	1	Z3759	Other multiple births, all liveborn
Mixed birth delivery	ICD-DX	0	V273	Outcome of delivery, twins, one liveborn and one stillborn
Mixed birth delivery	ICD-DX	0	V276	Outcome of delivery, other multiple birth, some liveborn
Mixed birth delivery	ICD-DX	1	Z373	Twins, one liveborn and one stillborn
Mixed birth delivery	ICD-DX	1	Z3760	Multiple births, unspecified, some liveborn
Mixed birth delivery	ICD-DX	1	Z3761	Triplets, some liveborn
Mixed birth delivery	ICD-DX	1	Z3762	Quadruplets, some liveborn
Mixed birth delivery	ICD-DX	1	Z3763	Quintuplets, some liveborn
Mixed birth delivery	ICD-DX	1	Z3764	Sextuplets, some liveborn
Mixed birth delivery	ICD-DX	1	Z3769	Other multiple births, some liveborn
Spontaneous abortion	CPT		01965	ANESTHESIA FOR INCOMPLETE OR MISSED ABORTION PROCEDURES
Spontaneous abortion	CPT		59812	TREATMENT OF INCOMPLETE ABORTION, ANY TRIMESTER, COMPLETED SURGICALLY
Spontaneous abortion	CPT		59820	TREATMENT OF MISSED ABORTION, COMPLETED SURGICALLY; FIRST TRIMESTER
Spontaneous abortion	CPT		59821	TREATMENT OF MISSED ABORTION, COMPLETED SURGICALLY; SECOND TRIMESTER
Spontaneous abortion	CPT		59830	TREATMENT OF SEPTIC ABORTION, COMPLETED SURGICALLY
Spontaneous abortion	ICD-DX	0	632	Missed abortion
Spontaneous abortion	ICD-DX	0	63400	Spontaneous abortion, complicated by genital tract and pelvic infection, unspecified
Spontaneous abortion	ICD-DX	0	63401	Spontaneous abortion, complicated by genital tract and pelvic infection, incomplete
Spontaneous abortion	ICD-DX	0	63402	Spontaneous abortion, complicated by genital tract and pelvic infection, complete
Spontaneous abortion	ICD-DX	0	63410	Spontaneous abortion, complicated by delayed or excessive hemorrhage, unspecified
Spontaneous abortion	ICD-DX	0	63411	Spontaneous abortion, complicated by delayed or excessive hemorrhage, incomplete
Spontaneous abortion	ICD-DX	0	63412	Spontaneous abortion, complicated by delayed or excessive hemorrhage, complete
Spontaneous abortion	ICD-DX	0	63420	Spontaneous abortion, complicated by damage to pelvic organs or tissues, unspecified
Spontaneous abortion	ICD-DX	0	63421	Spontaneous abortion, complicated by damage to pelvic organs or tissues, incomplete
Spontaneous abortion	ICD-DX	0	63422	Spontaneous abortion, complicated by damage to pelvic organs or tissues, complete
Spontaneous abortion	ICD-DX	0	63430	Spontaneous abortion, complicated by renal failure, unspecified
Spontaneous abortion	ICD-DX	0	63431	Spontaneous abortion, complicated by renal failure, incomplete
Spontaneous abortion	ICD-DX	0	63432	Spontaneous abortion, complicated by renal failure, complete
Spontaneous abortion	ICD-DX	0	63440	Spontaneous abortion, complicated by metabolic disorder, unspecified
Spontaneous abortion	ICD-DX	0	63441	Spontaneous abortion, complicated by metabolic disorder, incomplete
Spontaneous abortion	ICD-DX	0	63442	Spontaneous abortion, complicated by metabolic disorder, complete
Spontaneous abortion	ICD-DX	0	63450	Spontaneous abortion, complicated by shock, unspecified
Spontaneous abortion	ICD-DX	0	63451	Spontaneous abortion, complicated by shock, incomplete
Spontaneous abortion	ICD-DX	0	63452	Spontaneous abortion, complicated by shock, complete
Spontaneous abortion	ICD-DX	0	63460	Spontaneous abortion, complicated by embolism, unspecified
Spontaneous abortion	ICD-DX	0	63461	Spontaneous abortion, complicated by embolism, incomplete
Spontaneous abortion	ICD-DX	0	63462	Spontaneous abortion, complicated by embolism, complete
Spontaneous abortion	ICD-DX	0	63470	Spontaneous abortion, with other specified complications, unspecified
Spontaneous abortion	ICD-DX	0	63471	Spontaneous abortion, with other specified complications, incomplete
Spontaneous abortion	ICD-DX	0	63472	Spontaneous abortion, with other specified complications, complete
Spontaneous abortion	ICD-DX	0	63480	Spontaneous abortion, with unspecified complication, unspecified
Spontaneous abortion	ICD-DX	0	63481	Spontaneous abortion, with unspecified complication, incomplete
Spontaneous abortion	ICD-DX	0	63482	Spontaneous abortion, with unspecified complication, complete
Spontaneous abortion	ICD-DX	0	63490	Spontaneous abortion, without mention of complication, unspecified
Spontaneous abortion	ICD-DX	0	63491	Spontaneous abortion, without mention of complication, incomplete
Spontaneous abortion	ICD-DX	0	63492	Spontaneous abortion, without mention of complication, complete
Spontaneous abortion	ICD-DX	0	65133	Twin pregnancy with fetal loss and retention of one fetus, antepartum condition or complication
Spontaneous abortion	ICD-DX	0	65161	Other multiple pregnancy with fetal loss and retention of one or more fetus(es), delivered, with or without mention of antepartum condition
Spontaneous abortion	ICD-DX	0	65163	Other multiple pregnancy with fetal loss and retention of one or more fetus(es), antepartum condition or complication
Spontaneous abortion	ICD-DX	1	O021	Missed abortion
Spontaneous abortion	ICD-DX	1	O030	Genital tract and pelvic infection following incomplete spontaneous abortion
Spontaneous abortion	ICD-DX	1	O031	Delayed or excessive hemorrhage following incomplete spontaneous abortion
Spontaneous abortion	ICD-DX	1	O032	Embolism following incomplete spontaneous abortion
Spontaneous abortion	ICD-DX	1	O0330	Unspecified complication following incomplete spontaneous abortion
Spontaneous abortion	ICD-DX	1	O0331	Shock following incomplete spontaneous abortion
Spontaneous abortion	ICD-DX	1	O0332	Renal failure following incomplete spontaneous abortion
Spontaneous abortion	ICD-DX	1	O0333	Metabolic disorder following incomplete spontaneous abortion
Spontaneous abortion	ICD-DX	1	O0334	Damage to pelvic organs following incomplete spontaneous abortion
Spontaneous abortion	ICD-DX	1	O0337	Sepsis following incomplete spontaneous abortion
Spontaneous abortion	ICD-DX	1	O0339	Incomplete spontaneous abortion with other complications
Spontaneous abortion	ICD-DX	1	O034	Incomplete spontaneous abortion without complication
Spontaneous abortion	ICD-DX	1	O035	Genital tract and pelvic infection following complete or unspecified spontaneous abortion
Spontaneous abortion	ICD-DX	1	O036	Delayed or excessive hemorrhage following complete or unspecified spontaneous abortion
Spontaneous abortion	ICD-DX	1	O037	Embolism following complete or unspecified spontaneous abortion
Spontaneous abortion	ICD-DX	1	O0380	Unspecified complication following complete or unspecified spontaneous abortion
Spontaneous abortion	ICD-DX	1	O0381	Shock following complete or unspecified spontaneous abortion
Spontaneous abortion	ICD-DX	1	O0382	Renal failure following complete or unspecified spontaneous abortion
Spontaneous abortion	ICD-DX	1	O0383	Metabolic disorder following complete or unspecified spontaneous abortion
Spontaneous abortion	ICD-DX	1	O0384	Damage to pelvic organs following complete or unspecified spontaneous abortion
Spontaneous abortion	ICD-DX	1	O0385	Other venous complications following complete or unspecified spontaneous abortion
Spontaneous abortion	ICD-DX	1	O0386	Cardiac arrest following complete or unspecified spontaneous abortion
Spontaneous abortion	ICD-DX	1	O0387	Sepsis following complete or unspecified spontaneous abortion
Spontaneous abortion	ICD-DX	1	O0388	Urinary tract infection following complete or unspecified spontaneous abortion
Spontaneous abortion	ICD-DX	1	O0389	Complete or unspecified spontaneous abortion with other complications
Spontaneous abortion	ICD-DX	1	O039	Complete or unspecified spontaneous abortion without complication
Spontaneous abortion	ICD-DX	1	O3111X0	Continuing pregnancy after spontaneous abortion of one fetus or more, first trimester, not applicable or unspecified
Stillbirth delivery	ICD-DX	0	V271	Outcome of delivery, single stillborn
Stillbirth delivery	ICD-DX	0	V274	Outcome of delivery, twins, both stillborn
Stillbirth delivery	ICD-DX	0	V277	Outcome of delivery, other multiple birth, all stillborn
Stillbirth delivery	ICD-DX	1	Z371	Single stillbirth
Stillbirth delivery	ICD-DX	1	Z374	Twins, both stillborn
Stillbirth delivery	ICD-DX	1	Z377	Other multiple births, all stillborn
Unspecified abortion	ICD-DX	0	63700	Unspecified abortion, complicated by genital tract and pelvic infection, unspecified
Unspecified abortion	ICD-DX	0	63701	Unspecified abortion, complicated by genital tract and pelvic infection, incomplete
Unspecified abortion	ICD-DX	0	63702	Unspecified abortion, complicated by genital tract and pelvic infection, complete
Unspecified abortion	ICD-DX	0	63710	Unspecified abortion, complicated by delayed or excessive hemorrhage, unspecified
Unspecified abortion	ICD-DX	0	63711	Unspecified abortion, complicated by delayed or excessive hemorrhage, incomplete
Unspecified abortion	ICD-DX	0	63712	Unspecified abortion, complicated by delayed or excessive hemorrhage, complete
Unspecified abortion	ICD-DX	0	63720	Unspecified abortion, complicated by damage to pelvic organs or tissues, unspecified
Unspecified abortion	ICD-DX	0	63721	Unspecified abortion, complicated by damage to pelvic organs or tissues, incomplete
Unspecified abortion	ICD-DX	0	63722	Unspecified abortion, complicated by damage to pelvic organs or tissues, complete
Unspecified abortion	ICD-DX	0	63730	Unspecified abortion, complicated by renal failure, unspecified
Unspecified abortion	ICD-DX	0	63731	Unspecified abortion, complicated by renal failure, incomplete
Unspecified abortion	ICD-DX	0	63732	Unspecified abortion, complicated by renal failure, complete
Unspecified abortion	ICD-DX	0	63740	Unspecified abortion, complicated by metabolic disorder, unspecified
Unspecified abortion	ICD-DX	0	63741	Unspecified abortion, complicated by metabolic disorder, incomplete
Unspecified abortion	ICD-DX	0	63742	Unspecified abortion, complicated by metabolic disorder, complete
Unspecified abortion	ICD-DX	0	63750	Unspecified abortion, complicated by shock, unspecified
Unspecified abortion	ICD-DX	0	63751	Unspecified abortion, complicated by shock, incomplete
Unspecified abortion	ICD-DX	0	63752	Unspecified abortion, complicated by shock, complete
Unspecified abortion	ICD-DX	0	63760	Unspecified abortion, complicated by embolism, unspecified
Unspecified abortion	ICD-DX	0	63761	Unspecified abortion, complicated by embolism, incomplete
Unspecified abortion	ICD-DX	0	63762	Unspecified abortion, complicated by embolism, complete
Unspecified abortion	ICD-DX	0	63770	Unspecified abortion, with other specified complications, unspecified
Unspecified abortion	ICD-DX	0	63771	Unspecified abortion, with other specified complications, incomplete
Unspecified abortion	ICD-DX	0	63772	Unspecified abortion, with other specified complications, complete
Unspecified abortion	ICD-DX	0	63780	Unspecified abortion, with unspecified complication, unspecified
Unspecified abortion	ICD-DX	0	63781	Unspecified abortion, with unspecified complication, incomplete
Unspecified abortion	ICD-DX	0	63782	Unspecified abortion, with unspecified complication, complete
Unspecified abortion	ICD-DX	0	63790	Unspecified abortion, without mention of complication, unspecified
Unspecified abortion	ICD-DX	0	63791	Unspecified abortion, without mention of complication, incomplete
Unspecified abortion	ICD-DX	0	63792	Unspecified abortion, without mention of complication, complete
Unspecified abortion	ICD-DX	1	O045	Genital tract and pelvic infection following (induced) termination of pregnancy
Unspecified abortion	ICD-DX	1	O046	Delayed or excessive hemorrhage following (induced) termination of pregnancy
Unspecified abortion	ICD-DX	1	O047	Embolism following (induced) termination of pregnancy
Unspecified abortion	ICD-DX	1	O0480	(Induced) termination of pregnancy with unspecified complications
Unspecified abortion	ICD-DX	1	O0481	Shock following (induced) termination of pregnancy
Unspecified abortion	ICD-DX	1	O0482	Renal failure following (induced) termination of pregnancy
Unspecified abortion	ICD-DX	1	O0483	Metabolic disorder following (induced) termination of pregnancy
Unspecified abortion	ICD-DX	1	O0484	Damage to pelvic organs following (induced) termination of pregnancy
Unspecified abortion	ICD-DX	1	O0485	Other venous complications following (induced) termination of pregnancy
Unspecified abortion	ICD-DX	1	O0486	Cardiac arrest following (induced) termination of pregnancy
Unspecified abortion	ICD-DX	1	O0487	Sepsis following (induced) termination of pregnancy
Unspecified abortion	ICD-DX	1	O0488	Urinary tract infection following (induced) termination of pregnancy
Unspecified abortion	ICD-DX	1	O0489	(Induced) termination of pregnancy with other complications
Unspecified delivery	CPT		01960	Anesthesia for vaginal delivery only
Unspecified delivery	CPT		01961	Anesthesia for cesarean delivery only
Unspecified delivery	CPT		01962	Anesthesia for urgent hysterectomy following delivery
Unspecified delivery	CPT		01963	Anesthesia for cesarean hysterectomy w/o any labor analgesia/anesthesia care
Unspecified delivery	CPT		01967	Neuraxial labor analgesia/anesthesia, planned vaginal delivery
Unspecified delivery	CPT		01968	Anesthesia for cesarean delivery following neuraxial labor analgesia/anesthesia
Unspecified delivery	CPT		01969	Anesthesia for cesarean hysterectomy following neuraxial labor
Unspecified delivery	CPT		59050	Fetal monitoring in labor, physician w/written report
Unspecified delivery	CPT		59051	Fetal monitoring in labor, physician w/written report interpretation only
Unspecified delivery	CPT		59400	Routine obstetric care, antepartum care, vaginal delivery, & postpartum care
Unspecified delivery	CPT		59409	Vaginal delivery only (w/wo episiotomy &/or forceps)
Unspecified delivery	CPT		59410	Vaginal delivery only (w/wo episiotomy &/or forceps) w/postpartum care
Unspecified delivery	CPT		59412	External cephalic version, w/wo tocolysis
Unspecified delivery	CPT		59414	Delivery, placenta (separate procedure)
Unspecified delivery	CPT		59510	Routine obstetric care w/antepartum care, cesarean delivery, & postpartum care
Unspecified delivery	CPT		59514	Cesarean delivery only
Unspecified delivery	CPT		59515	Cesarean delivery only w/postpartum care
Unspecified delivery	CPT		59610	Routine obstetric care, vaginal delivery, w/ antepartum, postpartum care, previous c-section
Unspecified delivery	CPT		59612	Vaginal delivery only, previous cesarean delivery
Unspecified delivery	CPT		59614	Vaginal delivery only, previous cesarean delivery w/postpartum care
Unspecified delivery	CPT		59618	Routine obstetric care, ante/postpartum, cesarean delivery after failed vaginal delivery, previous cesarean delivery
Unspecified delivery	CPT		59620	Cesarean delivery, after failed vaginal delivery, previous cesarean delivery
Unspecified delivery	CPT		59622	Cesarean delivery, after failed vaginal delivery, previous cesarean delivery w/postpartum care
Unspecified delivery	CPT		99436	Attendance at delivery, at request of delivering physician, & stabilization of newborn
Unspecified delivery	CPT		99440	Newborn resuscitation
Unspecified delivery	CPT		99464	Attendance at delivery and initial stabilization of newborn
Unspecified delivery	CPT		99465	Delivery/birthing room resuscitation, provision of positive pressure ventilation and/or chest compression in the presence of acute inadequate ventilat
Unspecified delivery	ICD-DX	0	650	Normal delivery
Unspecified delivery	ICD-DX	0	V279	Outcome of delivery, unspecified outcome of delivery
Unspecified delivery	ICD-DX	1	O80	Encounter for full-term uncomplicated delivery
Unspecified delivery	ICD-DX	1	Z379	Outcome of delivery, unspecified
Unspecified delivery	ICD-PR	0	720	Low forceps operation
Unspecified delivery	ICD-PR	0	721	Low forceps operation with episiotomy
Unspecified delivery	ICD-PR	0	7221	Mid forceps operation with episiotomy
Unspecified delivery	ICD-PR	0	7229	Other mid forceps operation
Unspecified delivery	ICD-PR	0	7231	High forceps operation with episiotomy
Unspecified delivery	ICD-PR	0	7239	Other high forceps operation
Unspecified delivery	ICD-PR	0	724	Forceps rotation of fetal head
Unspecified delivery	ICD-PR	0	7251	Partial breech extraction with forceps to aftercoming head
Unspecified delivery	ICD-PR	0	7252	Other partial breech extraction
Unspecified delivery	ICD-PR	0	7253	Total breech extraction with forceps to aftercoming head
Unspecified delivery	ICD-PR	0	7254	Other total breech extraction
Unspecified delivery	ICD-PR	0	726	Forceps application to aftercoming head
Unspecified delivery	ICD-PR	0	7271	Vacuum extraction with episiotomy
Unspecified delivery	ICD-PR	0	7279	Other vacuum extraction
Unspecified delivery	ICD-PR	0	728	Other specified instrumental delivery
Unspecified delivery	ICD-PR	0	729	Unspecified instrumental delivery
Unspecified delivery	ICD-PR	0	7301	Induction of labor by artificial rupture of membranes
Unspecified delivery	ICD-PR	0	7309	Other artificial rupture of membranes
Unspecified delivery	ICD-PR	0	731	Other surgical induction of labor
Unspecified delivery	ICD-PR	0	7321	Internal and combined version without extraction
Unspecified delivery	ICD-PR	0	7322	Internal and combined version with extraction
Unspecified delivery	ICD-PR	0	733	Failed forceps
Unspecified delivery	ICD-PR	0	734	Medical induction of labor
Unspecified delivery	ICD-PR	0	7351	Manual rotation of fetal head
Unspecified delivery	ICD-PR	0	7359	Other manually assisted delivery
Unspecified delivery	ICD-PR	0	736	Episiotomy
Unspecified delivery	ICD-PR	0	7391	External version assisting delivery
Unspecified delivery	ICD-PR	0	7392	Replacement of prolapsed umbilical cord
Unspecified delivery	ICD-PR	0	7393	Incision of cervix to assist delivery
Unspecified delivery	ICD-PR	0	7394	Pubiotomy to assist delivery
Unspecified delivery	ICD-PR	0	7399	Other operations assisting delivery
Unspecified delivery	ICD-PR	0	740	Classical cesarean section
Unspecified delivery	ICD-PR	0	741	Low cervical cesarean section
Unspecified delivery	ICD-PR	0	742	Extraperitoneal cesarean section
Unspecified delivery	ICD-PR	0	744	Cesarean section of other specified type
Unspecified delivery	ICD-PR	0	7499	Other cesarean section of unspecified type
Unspecified delivery	ICD-PR	0	754	Manual removal of retained placenta
Unspecified delivery	ICD-PR	1	0Q820ZZ	Division of Right Pelvic Bone, Open Approach
Unspecified delivery	ICD-PR	1	0Q823ZZ	Division of Right Pelvic Bone, Percutaneous Approach
Unspecified delivery	ICD-PR	1	0Q824ZZ	Division of Right Pelvic Bone, Percutaneous Endoscopic Approach
Unspecified delivery	ICD-PR	1	0Q830ZZ	Division of Left Pelvic Bone, Open Approach
Unspecified delivery	ICD-PR	1	0Q833ZZ	Division of Left Pelvic Bone, Percutaneous Approach
Unspecified delivery	ICD-PR	1	0Q834ZZ	Division of Left Pelvic Bone, Percutaneous Endoscopic Approach
Unspecified delivery	ICD-PR	1	0U7C7ZZ	Dilation of Cervix, Via Natural or Artificial Opening
Unspecified delivery	ICD-PR	1	0W8NXZZ	Division of Female Perineum, External Approach
Unspecified delivery	ICD-PR	1	10900ZC	Drainage of Amniotic Fluid, Therapeutic from Products of Conception, Open Approach
Unspecified delivery	ICD-PR	1	10903ZC	Drainage of Amniotic Fluid, Therapeutic from Products of Conception, Percutaneous Approach
Unspecified delivery	ICD-PR	1	10904ZC	Drainage of Amniotic Fluid, Therapeutic from Products of Conception, Percutaneous Endoscopic Approach
Unspecified delivery	ICD-PR	1	10907ZC	Drainage of Amniotic Fluid, Therapeutic from Products of Conception, Via Natural or Artificial Opening
Unspecified delivery	ICD-PR	1	10908ZC	Drainage of Amniotic Fluid, Therapeutic from Products of Conception, Via Natural or Artificial Opening Endoscopic
Unspecified delivery	ICD-PR	1	10D00Z0	Extraction of Products of Conception, High, Open Approach
Unspecified delivery	ICD-PR	1	10D00Z1	Extraction of Products of Conception, Low, Open Approach
Unspecified delivery	ICD-PR	1	10D00Z2	Extraction of Products of Conception, Extraperitoneal, Open Approach
Unspecified delivery	ICD-PR	1	10D07Z3	Extraction of Products of Conception, Low Forceps, Via Natural or Artificial Opening
Unspecified delivery	ICD-PR	1	10D07Z4	Extraction of Products of Conception, Mid Forceps, Via Natural or Artificial Opening
Unspecified delivery	ICD-PR	1	10D07Z5	Extraction of Products of Conception, High Forceps, Via Natural or Artificial Opening
Unspecified delivery	ICD-PR	1	10D07Z6	Extraction of Products of Conception, Vacuum, Via Natural or Artificial Opening
Unspecified delivery	ICD-PR	1	10D07Z7	Extraction of Products of Conception, Internal Version, Via Natural or Artificial Opening
Unspecified delivery	ICD-PR	1	10D07Z8	Extraction of Products of Conception, Other, Via Natural or Artificial Opening
Unspecified delivery	ICD-PR	1	10D17Z9	Manual Extraction of Products of Conception, Retained, Via Natural or Artificial Opening
Unspecified delivery	ICD-PR	1	10D17ZZ	Extraction of Products of Conception, Retained, Via Natural or Artificial Opening
Unspecified delivery	ICD-PR	1	10D18Z9	Manual Extraction of Products of Conception, Retained, Via Natural or Artificial Opening Endoscopic
Unspecified delivery	ICD-PR	1	10D18ZZ	Extraction of Products of Conception, Retained, Via Natural or Artificial Opening Endoscopic
Unspecified delivery	ICD-PR	1	10E0XZZ	Delivery of Products of Conception, External Approach
Unspecified delivery	ICD-PR	1	10J07ZZ	Inspection of Products of Conception, Via Natural or Artificial Opening
Unspecified delivery	ICD-PR	1	10S07ZZ	Reposition Products of Conception, Via Natural or Artificial Opening
Unspecified delivery	ICD-PR	1	10S0XZZ	Reposition Products of Conception, External Approach
Unspecified delivery	ICD-PR	1	3E030VJ	Introduction of Other Hormone into Peripheral Vein, Open Approach
Unspecified delivery	ICD-PR	1	3E033VJ	Introduction of Other Hormone into Peripheral Vein, Percutaneous Approach
Unspecified delivery	ICD-PR	1	3E040VJ	Introduction of Other Hormone into Central Vein, Open Approach
Unspecified delivery	ICD-PR	1	3E043VJ	Introduction of Other Hormone into Central Vein, Percutaneous Approach
Unspecified delivery	ICD-PR	1	3E050VJ	Introduction of Other Hormone into Peripheral Artery, Open Approach
Unspecified delivery	ICD-PR	1	3E053VJ	Introduction of Other Hormone into Peripheral Artery, Percutaneous Approach
Unspecified delivery	ICD-PR	1	3E060VJ	Introduction of Other Hormone into Central Artery, Open Approach
Unspecified delivery	ICD-PR	1	3E063VJ	Introduction of Other Hormone into Central Artery, Percutaneous Approach
Unspecified delivery	ICD-PR	1	3E0DXGC	Introduction of Other Therapeutic Substance into Mouth and Pharynx, External Approach
Unspecified delivery	ICD-PR	1	3E0P3VZ	Introduction of Hormone into Female Reproductive, Percutaneous Approach
Unspecified delivery	ICD-PR	1	3E0P7GC	Introduction of Other Therapeutic Substance into Female Reproductive, Via Natural or Artificial Opening
Unspecified delivery	ICD-PR	1	3E0P7VZ	Introduction of Hormone into Female Reproductive, Via Natural or Artificial Opening

## Sheet: eTable 24
var_desc	code_type	icd10	code	code_desc
Labor and delivery	REV		0720	Labor room / delivery, general classification
Labor and delivery	REV		0721	Labor room / delivery, labor
Labor and delivery	REV		0722	Labor room / delivery, delivery
Labor and delivery	REV		0723	Labor room / delivery, circumcision
Labor and delivery	REV		0724	Labor room / delivery, birthing center
Labor and delivery	REV		0729	Labor room / delivery, other labor room / delivery
Newborn claim	ICD-DX	0	V3000	Single liveborn, born in hospital, delivered without mention of cesarean section
Newborn claim	ICD-DX	0	V3001	Single liveborn, born in hospital, delivered by cesarean section
Newborn claim	ICD-DX	0	V301	Single liveborn, born before admission to hospital
Newborn claim	ICD-DX	0	V302	Single liveborn, born outside hospital and not hospitalized
Newborn claim	ICD-DX	0	V3900	Liveborn, unspecified whether single, twin or multiple, born in hospital, delivered without mention of cesarean section
Newborn claim	ICD-DX	0	V3901	Liveborn, unspecified whether single, twin or multiple, born in hospital, delivered by cesarean section
Newborn claim	ICD-DX	0	V391	Liveborn, unspecified whether single, twin or multiple, born before admission to hospital
Newborn claim	ICD-DX	0	V392	Liveborn, unspecified whether single, twin or multiple, born outside hospital and not hospitalized
Newborn claim	ICD-DX	1	Z3800	Single liveborn infant, delivered vaginally
Newborn claim	ICD-DX	1	Z3801	Single liveborn infant, delivered by cesarean
Newborn claim	ICD-DX	1	Z381	Single liveborn infant, born outside hospital
Newborn claim	ICD-DX	1	Z382	Single liveborn infant, unspecified as to place of birth
Pregnancy-related care	CPT		00842	Anesthesia for intraperitoneal procedures in lower abdomen including laparoscopy; amniocentesis
Pregnancy-related care	CPT		00850
Pregnancy-related care	CPT		00857
Pregnancy-related care	CPT		00946
Pregnancy-related care	CPT		00955
Pregnancy-related care	CPT		01964
Pregnancy-related care	CPT		36460	Transfusion, intrauterine, fetal
Pregnancy-related care	CPT		59000	Amniocentesis; diagnostic
Pregnancy-related care	CPT		59001	Amniocentesis; therapeutic amniotic fluid reduction (includes ultrasound guidance)
Pregnancy-related care	CPT		59012	Cordocentesis (intrauterine), any method
Pregnancy-related care	CPT		59015	Chorionic villus sampling, any method
Pregnancy-related care	CPT		59020	Fetal contraction stress test
Pregnancy-related care	CPT		59025	Fetal non-stress test
Pregnancy-related care	CPT		59030	Fetal scalp blood sampling
Pregnancy-related care	CPT		59160	Curettage, postpartum
Pregnancy-related care	CPT		59300	Episiotomy or vaginal repair, by other than attending
Pregnancy-related care	CPT		59320	Cerclage of cervix, during pregnancy; vaginal
Pregnancy-related care	CPT		59325	Cerclage of cervix, during pregnancy; abdominal
Pregnancy-related care	CPT		59425	Antepartum care only; 4-6 visits
Pregnancy-related care	CPT		59426	Antepartum care only; 7 or more visits
Pregnancy-related care	CPT		59430	Postpartum care only (separate procedure)
Pregnancy-related care	CPT		59525	Subtotal or total hysterectomy after cesarean delivery (List separately in addition to code for primary procedure)
Pregnancy-related care	CPT		59866	Multifetal pregnancy reduction(s) (MPR)
Pregnancy-related care	CPT		59897	Unlisted fetal invasive procedure, including ultrasound guidance, when performed
Pregnancy-related care	CPT		59898	Unlisted laparoscopy procedure, maternity care and delivery
Pregnancy-related care	CPT		59899	Unlisted procedure, maternity care and delivery
Pregnancy-related care	CPT		76801	Ultrasound, pregnant uterus, real time with image documentation, fetal and maternal evaluation, first trimester (< 14 weeks 0 days), transabdominal ap
Pregnancy-related care	CPT		76802	Ultrasound, pregnant uterus, real time with image documentation, fetal and maternal evaluation, first trimester (< 14 weeks 0 days), transabdominal ap
Pregnancy-related care	CPT		76805	Ultrasound, pregnant uterus, real time with image documentation, fetal and maternal evaluation, after first trimester (> or = 14 weeks 0 days), transa
Pregnancy-related care	CPT		76810	Ultrasound, pregnant uterus, real time with image documentation, fetal and maternal evaluation, after first trimester (> or = 14 weeks 0 days), transa
Pregnancy-related care	CPT		76811	Ultrasound, pregnant uterus, real time with image documentation, fetal and maternal evaluation plus detailed fetal anatomic examination, transabdomina
Pregnancy-related care	CPT		76812	Ultrasound, pregnant uterus, real time with image documentation, fetal and maternal evaluation plus detailed fetal anatomic examination, transabdomina
Pregnancy-related care	CPT		76813	Ultrasound, pregnant uterus, real time with image documentation, first trimester fetal nuchal translucency measurement, transabdominal or transvaginal
Pregnancy-related care	CPT		76814	Ultrasound, pregnant uterus, real time with image documentation, first trimester fetal nuchal translucency measurement, transabdominal or transvaginal
Pregnancy-related care	CPT		76815	Ultrasound, pregnant uterus, real time with image documentation, limited (eg, fetal heart beat, placental location, fetal position and/or qualitative
Pregnancy-related care	CPT		76816	Ultrasound, pregnant uterus, real time with image documentation, follow-up (eg, re-evaluation of fetal size by measuring standard growth parameters an
Pregnancy-related care	CPT		76817	Ultrasound, pregnant uterus, real time with image documentation, transvaginal
Pregnancy-related care	CPT		76818	Fetal biophysical profile; with non-stress testing
Pregnancy-related care	CPT		76819	Fetal biophysical profile; without non-stress testing
Pregnancy-related care	CPT		76820	Doppler velocimetry, fetal; umbilical artery
Pregnancy-related care	CPT		76821	Doppler velocimetry, fetal; middle cerebral artery
Pregnancy-related care	CPT		76825	Echocardiography, fetal, cardiovascular system, real time with image documentation (2D), with or without M-mode recording
Pregnancy-related care	CPT		76826	Echocardiography, fetal, cardiovascular system, real time with image documentation (2D), with or without M-mode recording; follow-up or repeat study
Pregnancy-related care	CPT		76827	Doppler echocardiography, fetal, pulsed wave and/or continuous wave with spectral display; complete
Pregnancy-related care	CPT		76828	Doppler echocardiography, fetal, pulsed wave and/or continuous wave with spectral display; follow-up or repeat study
Pregnancy-related care	CPT		76941	Ultrasonic guidance for intrauterine fetal transfusion or cordocentesis, imaging supervision and interpretation
Pregnancy-related care	CPT		76945	Ultrasonic guidance for chorionic villus sampling, imaging supervision and interpretation
Pregnancy-related care	CPT		76946	Ultrasonic guidance for amniocentesis, imaging supervision and interpretation
Pregnancy-related care	CPT		80055	Obstetric panel This panel must include the following: Blood count, complete (CBC), automated and automated differential WBC count (85025 or 85027 and
Pregnancy-related care	CPT		81509
Pregnancy-related care	CPT		82106	Alpha-fetoprotein (AFP); amniotic fluid
Pregnancy-related care	CPT		82143	Amniotic fluid scan (spectrophotometric)
Pregnancy-related care	CPT		82731	Fetal fibronectin, cervicovaginal secretions, semi-quantitative
Pregnancy-related care	CPT		83030	Hemoglobin; F (fetal), chemical
Pregnancy-related care	CPT		83033	Hemoglobin; F (fetal), qualitative
Pregnancy-related care	CPT		83661	Fetal lung maturity assessment; lecithin sphingomyelin (L/S) ratio
Pregnancy-related care	CPT		83662	Fetal lung maturity assessment; foam stability test
Pregnancy-related care	CPT		83663	Fetal lung maturity assessment; fluorescence polarization
Pregnancy-related care	CPT		83664	Fetal lung maturity assessment; lamellar body density
Pregnancy-related care	CPT		85460	Hemoglobin or RBCs, fetal, for fetomaternal hemorrhage; differential lysis (Kleihauer-Betke)
Pregnancy-related care	CPT		99500	Home visit for prenatal monitoring and assessment to include fetal heart rate, non-stress test, uterine monitoring, and gestational diabetes monitorin
Pregnancy-related care	CPT		99501	Home visit for postnatal assessment and follow-up care
Pregnancy-related care	CPT		99502	Home visit for newborn care and assessment
Pregnancy-related care	ICD-DX	0	633
Pregnancy-related care	ICD-DX	0	6331
Pregnancy-related care	ICD-DX	0	6332
Pregnancy-related care	ICD-DX	0	6338
Pregnancy-related care	ICD-DX	0	6339
Pregnancy-related care	ICD-DX	0	634
Pregnancy-related care	ICD-DX	0	6341
Pregnancy-related care	ICD-DX	0	6342
Pregnancy-related care	ICD-DX	0	6343
Pregnancy-related care	ICD-DX	0	6344
Pregnancy-related care	ICD-DX	0	6345
Pregnancy-related care	ICD-DX	0	6346
Pregnancy-related care	ICD-DX	0	6347
Pregnancy-related care	ICD-DX	0	6348
Pregnancy-related care	ICD-DX	0	6349
Pregnancy-related care	ICD-DX	0	635
Pregnancy-related care	ICD-DX	0	6351
Pregnancy-related care	ICD-DX	0	6352
Pregnancy-related care	ICD-DX	0	6353
Pregnancy-related care	ICD-DX	0	6354
Pregnancy-related care	ICD-DX	0	6355
Pregnancy-related care	ICD-DX	0	6356
Pregnancy-related care	ICD-DX	0	6357
Pregnancy-related care	ICD-DX	0	6358
Pregnancy-related care	ICD-DX	0	6359
Pregnancy-related care	ICD-DX	0	636
Pregnancy-related care	ICD-DX	0	6361
Pregnancy-related care	ICD-DX	0	6362
Pregnancy-related care	ICD-DX	0	6363
Pregnancy-related care	ICD-DX	0	6366
Pregnancy-related care	ICD-DX	0	6367
Pregnancy-related care	ICD-DX	0	6368
Pregnancy-related care	ICD-DX	0	6369
Pregnancy-related care	ICD-DX	0	637
Pregnancy-related care	ICD-DX	0	6371
Pregnancy-related care	ICD-DX	0	6372
Pregnancy-related care	ICD-DX	0	6373
Pregnancy-related care	ICD-DX	0	6374
Pregnancy-related care	ICD-DX	0	6375
Pregnancy-related care	ICD-DX	0	6376
Pregnancy-related care	ICD-DX	0	6377
Pregnancy-related care	ICD-DX	0	6378
Pregnancy-related care	ICD-DX	0	6379
Pregnancy-related care	ICD-DX	0	638
Pregnancy-related care	ICD-DX	0	639
Pregnancy-related care	ICD-DX	0	6391	Delayed or excessive hemorrhage following abortion or ectopic and molar pregnancies
Pregnancy-related care	ICD-DX	0	6392	Damage to pelvic organs and tissues following abortion or ectopic and molar pregnancies
Pregnancy-related care	ICD-DX	0	6393	Kidney failure following abortion and ectopic and molar pregnancies
Pregnancy-related care	ICD-DX	0	6394	Metabolic disorders following abortion or ectopic and molar pregnancies
Pregnancy-related care	ICD-DX	0	6395	Shock following abortion or ectopic and molar pregnancies
Pregnancy-related care	ICD-DX	0	6396	Embolism following abortion or ectopic and molar pregnancies
Pregnancy-related care	ICD-DX	0	6398	Other specified complications following abortion or ectopic and molar pregnancy
Pregnancy-related care	ICD-DX	0	6399	Unspecified complication following abortion or ectopic and molar pregnancy
Pregnancy-related care	ICD-DX	0	640
Pregnancy-related care	ICD-DX	0	64001	Threatened abortion, delivered, with or without mention of antepartum condition
Pregnancy-related care	ICD-DX	0	64003	Threatened abortion, antepartum condition or complication
Pregnancy-related care	ICD-DX	0	6408
Pregnancy-related care	ICD-DX	0	64081	Other specified hemorrhage in early pregnancy, delivered, with or without mention of antepartum condition
Pregnancy-related care	ICD-DX	0	64083	Other specified hemorrhage in early pregnancy, antepartum condition or complication
Pregnancy-related care	ICD-DX	0	6409
Pregnancy-related care	ICD-DX	0	64091	Unspecified hemorrhage in early pregnancy, delivered, with or without mention of antepartum condition
Pregnancy-related care	ICD-DX	0	64093	Unspecified hemorrhage in early pregnancy, antepartum condition or complication
Pregnancy-related care	ICD-DX	0	641
Pregnancy-related care	ICD-DX	0	64101	Placenta previa without hemorrhage, delivered, with or without mention of antepartum condition
Pregnancy-related care	ICD-DX	0	64103	Placenta previa without hemorrhage, antepartum condition or complication
Pregnancy-related care	ICD-DX	0	6411
Pregnancy-related care	ICD-DX	0	64111	Hemorrhage from placenta previa, delivered, with or without mention of antepartum condition
Pregnancy-related care	ICD-DX	0	64113	Hemorrhage from placenta previa, antepartum condition or complication
Pregnancy-related care	ICD-DX	0	6412
Pregnancy-related care	ICD-DX	0	64121	Premature separation of placenta, delivered, with or without mention of antepartum condition
Pregnancy-related care	ICD-DX	0	64123	Premature separation of placenta, antepartum condition or complication
Pregnancy-related care	ICD-DX	0	6413
Pregnancy-related care	ICD-DX	0	64131	Antepartum hemorrhage associated with coagulation defects, delivered, with or without mention of antepartum condition
Pregnancy-related care	ICD-DX	0	64133	Antepartum hemorrhage associated with coagulation defects, antepartum condition or complication
Pregnancy-related care	ICD-DX	0	6418
Pregnancy-related care	ICD-DX	0	64181	Other antepartum hemorrhage, delivered, with or without mention of antepartum condition
Pregnancy-related care	ICD-DX	0	64183	Other antepartum hemorrhage, antepartum condition or complication
Pregnancy-related care	ICD-DX	0	6419
Pregnancy-related care	ICD-DX	0	64191	Unspecified antepartum hemorrhage, delivered, with or without mention of antepartum condition
Pregnancy-related care	ICD-DX	0	64193	Unspecified antepartum hemorrhage, antepartum condition or complication
Pregnancy-related care	ICD-DX	0	642
Pregnancy-related care	ICD-DX	0	64201	Benign essential hypertension complicating pregnancy, childbirth, and the puerperium, delivered, with or without mention of antepartum condition
Pregnancy-related care	ICD-DX	0	64202	Benign essential hypertension, complicating pregnancy, childbirth, and the puerperium, delivered, with mention of postpartum complication
Pregnancy-related care	ICD-DX	0	64203	Benign essential hypertension complicating pregnancy, childbirth, and the puerperium, antepartum condition or complication
Pregnancy-related care	ICD-DX	0	64204	Benign essential hypertension complicating pregnancy, childbirth, and the puerperium, postpartum condition or complication
Pregnancy-related care	ICD-DX	0	6421
Pregnancy-related care	ICD-DX	0	64211	Hypertension secondary to renal disease, complicating pregnancy, childbirth, and the puerperium, delivered, with or without mention of antepartum cond
Pregnancy-related care	ICD-DX	0	64212	Hypertension secondary to renal disease, complicating pregnancy, childbirth, and the puerperium, delivered, with mention of postpartum complication
Pregnancy-related care	ICD-DX	0	64213	Hypertension secondary to renal disease, complicating pregnancy, childbirth, and the puerperium, antepartum condition or complication
Pregnancy-related care	ICD-DX	0	64214	Hypertension secondary to renal disease, complicating pregnancy, childbirth, and the puerperium, postpartum condition or complication
Pregnancy-related care	ICD-DX	0	6422
Pregnancy-related care	ICD-DX	0	64221	Other pre-existing hypertension, complicating pregnancy, childbirth, and the puerperium, delivered, with or without mention of antepartum condition
Pregnancy-related care	ICD-DX	0	64222	Other pre-existing hypertension, complicating pregnancy, childbirth, and the puerperium, delivered, with mention of postpartum complication
Pregnancy-related care	ICD-DX	0	64223	Other pre-existing hypertension, complicating pregnancy, childbirth, and the puerperium, antepartum condition or complication
Pregnancy-related care	ICD-DX	0	64224	Other pre-existing hypertension,complicating pregnancy, childbirth, and the puerperium, , postpartum condition or complication
Pregnancy-related care	ICD-DX	0	6423
Pregnancy-related care	ICD-DX	0	64231	Transient hypertension of pregnancy, delivered , with or without mention of antepartum condition
Pregnancy-related care	ICD-DX	0	64232	Transient hypertension of pregnancy, delivered, with mention of postpartum complication
Pregnancy-related care	ICD-DX	0	64233	Transient hypertension of pregnancy, antepartum condition or complication
Pregnancy-related care	ICD-DX	0	64234	Transient hypertension of pregnancy, postpartum condition or complication
Pregnancy-related care	ICD-DX	0	6424
Pregnancy-related care	ICD-DX	0	64241	Mild or unspecified pre-eclampsia, delivered, with or without mention of antepartum condition
Pregnancy-related care	ICD-DX	0	64242	Mild or unspecified pre-eclampsia, delivered, with mention of postpartum complication
Pregnancy-related care	ICD-DX	0	64243	Mild or unspecified pre-eclampsia, antepartum condition or complication
Pregnancy-related care	ICD-DX	0	64244	Mild or unspecified pre-eclampsia, postpartum condition or complication
Pregnancy-related care	ICD-DX	0	6425
Pregnancy-related care	ICD-DX	0	64251	Severe pre-eclampsia, delivered, with or without mention of antepartum condition
Pregnancy-related care	ICD-DX	0	64252	Severe pre-eclampsia, delivered, with mention of postpartum complication
Pregnancy-related care	ICD-DX	0	64253	Severe pre-eclampsia, antepartum condition or complication
Pregnancy-related care	ICD-DX	0	64254	Severe pre-eclampsia, postpartum condition or complication
Pregnancy-related care	ICD-DX	0	6426
Pregnancy-related care	ICD-DX	0	64261	Eclampsia, delivered, with or without mention of antepartum condition
Pregnancy-related care	ICD-DX	0	64262	Eclampsia, delivered, with mention of postpartum complication
Pregnancy-related care	ICD-DX	0	64263	Eclampsia, antepartum condition or complication
Pregnancy-related care	ICD-DX	0	64264	Eclampsia, postpartum condition or complication
Pregnancy-related care	ICD-DX	0	6427
Pregnancy-related care	ICD-DX	0	64271	Pre-eclampsia or eclampsia superimposed on pre-existing hypertension, delivered, with or without mention of antepartum condition
Pregnancy-related care	ICD-DX	0	64272	Pre-eclampsia or eclampsia superimposed on pre-existing hypertension, delivered, with mention of postpartum complication
Pregnancy-related care	ICD-DX	0	64273	Pre-eclampsia or eclampsia superimposed on pre-existing hypertension, antepartum condition or complication
Pregnancy-related care	ICD-DX	0	64274	Pre-eclampsia or eclampsia superimposed on pre-existing hypertension, postpartum condition or complication
Pregnancy-related care	ICD-DX	0	6429
Pregnancy-related care	ICD-DX	0	64291	Unspecified hypertension complicating pregnancy, childbirth, or the puerperium, delivered, with or without mention of antepartum condition
Pregnancy-related care	ICD-DX	0	64292	Unspecified hypertension complicating pregnancy, childbirth, or the puerperium, delivered, with mention of postpartum complication
Pregnancy-related care	ICD-DX	0	64293	Unspecified hypertension complicating pregnancy, childbirth, or the puerperium, antepartum condition or complication
Pregnancy-related care	ICD-DX	0	64294	Unspecified hypertension complicating pregnancy, childbirth, or the puerperium, postpartum condition or complication
Pregnancy-related care	ICD-DX	0	643
Pregnancy-related care	ICD-DX	0	64301	Mild hyperemesis gravidarum, delivered, with or without mention of antepartum condition
Pregnancy-related care	ICD-DX	0	64303	Mild hyperemesis gravidarum, antepartum condition or complication
Pregnancy-related care	ICD-DX	0	6431
Pregnancy-related care	ICD-DX	0	64311	Hyperemesis gravidarum with metabolic disturbance, delivered, with or without mention of antepartum condition
Pregnancy-related care	ICD-DX	0	64313	Hyperemesis gravidarum with metabolic disturbance, antepartum condition or complication
Pregnancy-related care	ICD-DX	0	6432
Pregnancy-related care	ICD-DX	0	64321	Late vomiting of pregnancy, delivered, with or without mention of antepartum condition
Pregnancy-related care	ICD-DX	0	64323	Late vomiting of pregnancy, antepartum condition or complication
Pregnancy-related care	ICD-DX	0	6438
Pregnancy-related care	ICD-DX	0	64381	Other vomiting complicating pregnancy, delivered, with or without mention of antepartum condition
Pregnancy-related care	ICD-DX	0	64383	Other vomiting complicating pregnancy, antepartum condition or complication
Pregnancy-related care	ICD-DX	0	6439
Pregnancy-related care	ICD-DX	0	64391	Unspecified vomiting of pregnancy, delivered, with or without mention of antepartum condition
Pregnancy-related care	ICD-DX	0	64393	Unspecified vomiting of pregnancy, antepartum condition or complication
Pregnancy-related care	ICD-DX	0	644
Pregnancy-related care	ICD-DX	0	64403	Threatened premature labor, antepartum condition or complication
Pregnancy-related care	ICD-DX	0	6441
Pregnancy-related care	ICD-DX	0	64413	Other threatened labor, antepartum condition or complication
Pregnancy-related care	ICD-DX	0	6442
Pregnancy-related care	ICD-DX	0	645
Pregnancy-related care	ICD-DX	0	64501
Pregnancy-related care	ICD-DX	0	64503
Pregnancy-related care	ICD-DX	0	6451
Pregnancy-related care	ICD-DX	0	6452
Pregnancy-related care	ICD-DX	0	646
Pregnancy-related care	ICD-DX	0	64601	Papyraceous fetus, delivered, with or without mention of antepartum condition
Pregnancy-related care	ICD-DX	0	64603	Papyraceous fetus, antepartum condition or complication
Pregnancy-related care	ICD-DX	0	6461
Pregnancy-related care	ICD-DX	0	64611	Edema or excessive weight gain in pregnancy, without mention of hypertension, delivered, with or without mention of antepartum complication
Pregnancy-related care	ICD-DX	0	64612	Edema or excessive weight gain in pregnancy, without mention of hypertension, delivered, with mention of postpartum complication
Pregnancy-related care	ICD-DX	0	64613	Edema or excessive weight gain in pregnancy, without mention of hypertension, antepartum condition or complication
Pregnancy-related care	ICD-DX	0	64614	Edema or excessive weight gain in pregnancy, without mention of hypertension, postpartum condition or complication
Pregnancy-related care	ICD-DX	0	6462
Pregnancy-related care	ICD-DX	0	64621	Unspecified renal disease in pregnancy, without mention of hypertension, delivered, with or without mention of antepartum condition
Pregnancy-related care	ICD-DX	0	64622	Unspecified renal disease in pregnancy, without mention of hypertension, delivered, with mention of postpartum complication
Pregnancy-related care	ICD-DX	0	64623	Unspecified renal disease in pregnancy, without mention of hypertension, antepartum condition or complication
Pregnancy-related care	ICD-DX	0	64624	Unspecified renal disease in pregnancy, without mention of hypertension, postpartum condition or complication
Pregnancy-related care	ICD-DX	0	6463
Pregnancy-related care	ICD-DX	0	64631	Recurrent pregnancy loss, delivered, with or without mention of antepartum condition
Pregnancy-related care	ICD-DX	0	64633	Recurrent pregnancy loss, antepartum condition or complication
Pregnancy-related care	ICD-DX	0	6464
Pregnancy-related care	ICD-DX	0	64641	Peripheral neuritis in pregnancy, delivered, with or without mention of antepartum condition
Pregnancy-related care	ICD-DX	0	64642	Peripheral neuritis in pregnancy, delivered, with mention of postpartum complication
Pregnancy-related care	ICD-DX	0	64643	Peripheral neuritis in pregnancy, antepartum condition or complication
Pregnancy-related care	ICD-DX	0	64644	Peripheral neuritis in pregnancy, postpartum condition or complication
Pregnancy-related care	ICD-DX	0	6465
Pregnancy-related care	ICD-DX	0	64651	Asymptomatic bacteriuria in pregnancy, delivered, with or without mention of antepartum condition
Pregnancy-related care	ICD-DX	0	64652	Asymptomatic bacteriuria in pregnancy, delivered, with mention of postpartum complication
Pregnancy-related care	ICD-DX	0	64653	Asymptomatic bacteriuria in pregnancy, antepartum condition or complication
Pregnancy-related care	ICD-DX	0	64654	Asymptomatic bacteriuria in pregnancy, postpartum condition or complication
Pregnancy-related care	ICD-DX	0	6466
Pregnancy-related care	ICD-DX	0	64661	Infections of genitourinary tract in pregnancy, delivered, with or without mention of antepartum condition
Pregnancy-related care	ICD-DX	0	64662	Infections of genitourinary tract in pregnancy, delivered, with mention of postpartum complication
Pregnancy-related care	ICD-DX	0	64663	Infections of genitourinary tract in pregnancy, antepartum condition or complication
Pregnancy-related care	ICD-DX	0	64664	Infections of genitourinary tract in pregnancy, postpartum condition or complication
Pregnancy-related care	ICD-DX	0	6467
Pregnancy-related care	ICD-DX	0	64671	Liver and biliary tract disorders in pregnancy, delivered, with or without mention of antepartum condition
Pregnancy-related care	ICD-DX	0	64673	Liver and biliary tract disorders in pregnancy, antepartum condition or complication
Pregnancy-related care	ICD-DX	0	6468
Pregnancy-related care	ICD-DX	0	64681	Other specified complications of pregnancy, delivered, with or without mention of antepartum condition
Pregnancy-related care	ICD-DX	0	64682	Other specified complications of pregnancy, delivered, with mention of postpartum complication
Pregnancy-related care	ICD-DX	0	64683	Other specified complications of pregnancy, antepartum condition or complication
Pregnancy-related care	ICD-DX	0	64684	Other specified complications of pregnancy, postpartum condition or complication
Pregnancy-related care	ICD-DX	0	6469
Pregnancy-related care	ICD-DX	0	64691	Unspecified complication of pregnancy, delivered, with or without mention of antepartum condition
Pregnancy-related care	ICD-DX	0	64693	Unspecified complication of pregnancy, antepartum condition or complication
Pregnancy-related care	ICD-DX	0	647
Pregnancy-related care	ICD-DX	0	64701	Syphilis of mother, complicating pregnancy, childbirth, or the puerperium, delivered, with or without mention of antepartum condition
Pregnancy-related care	ICD-DX	0	64703	Syphilis of mother, complicating pregnancy, childbirth, or the puerperium, antepartum condition or complication
Pregnancy-related care	ICD-DX	0	6471
Pregnancy-related care	ICD-DX	0	64711	Gonorrhea of mother, complicating pregnancy, childbirth, or the puerperium, delivered, with or without mention of antepartum condition
Pregnancy-related care	ICD-DX	0	64712	Gonorrhea of mother, complicating pregnancy, childbirth, or the puerperium, delivered, with mention of postpartum complication
Pregnancy-related care	ICD-DX	0	64713	Gonorrhea of mother, complicating pregnancy, childbirth, or the puerperium, antepartum condition or complication
Pregnancy-related care	ICD-DX	0	64714	Gonorrhea of mother, complicating pregnancy, childbirth, or the puerperium, postpartum condition or complication
Pregnancy-related care	ICD-DX	0	6472
Pregnancy-related care	ICD-DX	0	64721	Other venereal diseases of mother, complicating pregnancy, childbirth, or the puerperium, delivered, with or without mention of antepartum condition
Pregnancy-related care	ICD-DX	0	64722	Other venereal diseases of mother, complicating pregnancy, childbirth, or the puerperium, delivered, with mention of postpartum complication
Pregnancy-related care	ICD-DX	0	64723	Other venereal diseases of mother, complicating pregnancy, childbirth, or the puerperium, antepartum condition or complication
Pregnancy-related care	ICD-DX	0	6473
Pregnancy-related care	ICD-DX	0	64731	Tuberculosis of mother, complicating pregnancy, childbirth, or the puerperium, delivered, with or without mention of antepartum condition
Pregnancy-related care	ICD-DX	0	64732	Tuberculosis of mother, complicating pregnancy, childbirth, or the puerperium, delivered, with mention of postpartum complication
Pregnancy-related care	ICD-DX	0	64733	Tuberculosis of mother, complicating pregnancy, childbirth, or the puerperium, antepartum condition or complication
Pregnancy-related care	ICD-DX	0	64734	Tuberculosis of mother, complicating pregnancy, childbirth, or the puerperium,postpartum condition or complication
Pregnancy-related care	ICD-DX	0	64741	Malaria in the mother, delivered, with or without mention of antepartum condition
Pregnancy-related care	ICD-DX	0	64743	Malaria in the mother, antepartum condition or complication
Pregnancy-related care	ICD-DX	0	6475
Pregnancy-related care	ICD-DX	0	64751	Rubella in the mother, delivered, with or without mention of antepartum condition
Pregnancy-related care	ICD-DX	0	64753	Rubella in the mother, antepartum condition or complication
Pregnancy-related care	ICD-DX	0	64754	Rubella in the mother, postpartum condition or complication
Pregnancy-related care	ICD-DX	0	6476
Pregnancy-related care	ICD-DX	0	64761	Other viral diseases in the mother, delivered, with or without mention of antepartum condition
Pregnancy-related care	ICD-DX	0	64762	Other viral diseases in the mother, delivered, with mention of postpartum complication
Pregnancy-related care	ICD-DX	0	64763	Other viral diseases in the mother, antepartum condition or complication
Pregnancy-related care	ICD-DX	0	64764	Other viral diseases in the mother, postpartum condition or complication
Pregnancy-related care	ICD-DX	0	6478
Pregnancy-related care	ICD-DX	0	64781	Other specified infectious and parasitic diseases of mother, delivered, with or without mention of antepartum condition
Pregnancy-related care	ICD-DX	0	64782	Other specified infectious and parasitic diseases of mother, delivered, with mention of postpartum complication
Pregnancy-related care	ICD-DX	0	64783	Other specified infectious and parasitic diseases of mother, antepartum condition or complication
Pregnancy-related care	ICD-DX	0	64784	Other specified infectious and parasitic diseases of mother, postpartum condition or complication
Pregnancy-related care	ICD-DX	0	6479
Pregnancy-related care	ICD-DX	0	64791	Unspecified infection or infestation of mother, delivered, with or without mention of antepartum condition
Pregnancy-related care	ICD-DX	0	64792	Unspecified infection or infestation of mother, delivered, with mention of postpartum complication
Pregnancy-related care	ICD-DX	0	64793	Unspecified infection or infestation of mother, antepartum condition or complication
Pregnancy-related care	ICD-DX	0	64794	Unspecified infection or infestation of mother, postpartum condition or complication
Pregnancy-related care	ICD-DX	0	648
Pregnancy-related care	ICD-DX	0	64801	Diabetes mellitus of mother, complicating pregnancy, childbirth, or the puerperium, delivered, with or without mention of antepartum condition
Pregnancy-related care	ICD-DX	0	64802	Diabetes mellitus of mother, complicating pregnancy, childbirth, or the puerperium, delivered, with mention of postpartum complication
Pregnancy-related care	ICD-DX	0	64803	Diabetes mellitus of mother, complicating pregnancy, childbirth, or the puerperium, antepartum condition or complication
Pregnancy-related care	ICD-DX	0	64804	Diabetes mellitus of mother, complicating pregnancy, childbirth, or the puerperium, postpartum condition or complication
Pregnancy-related care	ICD-DX	0	6481
Pregnancy-related care	ICD-DX	0	64811	Thyroid dysfunction of mother, delivered, with or without mention of antepartum condition
Pregnancy-related care	ICD-DX	0	64812	Thyroid dysfunction of mother, delivered, with mention of postpartum complication
Pregnancy-related care	ICD-DX	0	64813	Thyroid dysfunction of mother, antepartum condition or complication
Pregnancy-related care	ICD-DX	0	64814	Thyroid dysfunction of mother, postpartum condition or complication
Pregnancy-related care	ICD-DX	0	6482
Pregnancy-related care	ICD-DX	0	64821	Anemia of mother, delivered, with or without mention of antepartum condition
Pregnancy-related care	ICD-DX	0	64822	Anemia of mother, delivered, with mention of postpartum complication
Pregnancy-related care	ICD-DX	0	64823	Anemia of mother, antepartum condition or complication
Pregnancy-related care	ICD-DX	0	64824	Anemia of mother, postpartum condition or complication
Pregnancy-related care	ICD-DX	0	6483
Pregnancy-related care	ICD-DX	0	64831	Drug dependence of mother, delivered, with or without mention of antepartum condition
Pregnancy-related care	ICD-DX	0	64832	Drug dependence of mother, delivered, with mention of postpartum complication
Pregnancy-related care	ICD-DX	0	64833	Drug dependence of mother, antepartum condition or complication
Pregnancy-related care	ICD-DX	0	64834	Drug dependence of mother, postpartum condition or complication
Pregnancy-related care	ICD-DX	0	6484
Pregnancy-related care	ICD-DX	0	64841	Mental disorders of mother, delivered, with or without mention of antepartum condition
Pregnancy-related care	ICD-DX	0	64842	Mental disorders of mother, delivered, with mention of postpartum complication
Pregnancy-related care	ICD-DX	0	64843	Mental disorders of mother, antepartum condition or complication
Pregnancy-related care	ICD-DX	0	64844	Mental disorders of mother, postpartum condition or complication
Pregnancy-related care	ICD-DX	0	6485
Pregnancy-related care	ICD-DX	0	64851	Congenital cardiovascular disorders of mother, delivered, with or without mention of antepartum condition
Pregnancy-related care	ICD-DX	0	64853	Congenital cardiovascular disorders of mother, antepartum condition or complication
Pregnancy-related care	ICD-DX	0	64854	Congenital cardiovascular disorders of mother, postpartum condition or complication
Pregnancy-related care	ICD-DX	0	6486
Pregnancy-related care	ICD-DX	0	64861	Other cardiovascular diseases of mother, delivered, with or without mention of antepartum condition
Pregnancy-related care	ICD-DX	0	64862	Other cardiovascular diseases of mother, delivered, with mention of postpartum complication
Pregnancy-related care	ICD-DX	0	64863	Other cardiovascular diseases of mother, antepartum condition or complication
Pregnancy-related care	ICD-DX	0	64864	Other cardiovascular diseases of mother, postpartum condition or complication
Pregnancy-related care	ICD-DX	0	6487
Pregnancy-related care	ICD-DX	0	64871	Bone and joint disorders of back, pelvis, and lower limbs of mother, delivered, with or without mention of antepartum condition
Pregnancy-related care	ICD-DX	0	64872	Bone and joint disorders of back, pelvis, and lower limbs of mother, delivered, with mention of postpartum complication
Pregnancy-related care	ICD-DX	0	64873	Bone and joint disorders of back, pelvis, and lower limbs of mother, antepartum condition or complication
Pregnancy-related care	ICD-DX	0	64874	Bone and joint disorders of back, pelvis, and lower limbs of mother, postpartum condition or complication
Pregnancy-related care	ICD-DX	0	6488
Pregnancy-related care	ICD-DX	0	64881	Abnormal glucose tolerance of mother, delivered, with or without mention of antepartum condition
Pregnancy-related care	ICD-DX	0	64882	Abnormal glucose tolerance of mother, delivered, with mention of postpartum complication
Pregnancy-related care	ICD-DX	0	64883	Abnormal glucose tolerance of mother, antepartum condition or complication
Pregnancy-related care	ICD-DX	0	64884	Abnormal glucose tolerance of mother, postpartum condition or complication
Pregnancy-related care	ICD-DX	0	6489
Pregnancy-related care	ICD-DX	0	64891	Other current conditions classifiable elsewhere of mother, delivered, with or without mention of antepartum condition
Pregnancy-related care	ICD-DX	0	64892	Other current conditions classifiable elsewhere of mother, delivered, with mention of postpartum complication
Pregnancy-related care	ICD-DX	0	64893	Other current conditions classifiable elsewhere of mother, antepartum condition or complication
Pregnancy-related care	ICD-DX	0	64894	Other current conditions classifiable elsewhere of mother, postpartum condition or complication
Pregnancy-related care	ICD-DX	0	649
Pregnancy-related care	ICD-DX	0	64901	Tobacco use disorder complicating pregnancy, childbirth, or the puerperium, delivered, with or without mention of antepartum condition
Pregnancy-related care	ICD-DX	0	64902	Tobacco use disorder complicating pregnancy, childbirth, or the puerperium, delivered, with mention of postpartum complication
Pregnancy-related care	ICD-DX	0	64903	Tobacco use disorder complicating pregnancy, childbirth, or the puerperium, antepartum condition or complication
Pregnancy-related care	ICD-DX	0	64904	Tobacco use disorder complicating pregnancy, childbirth, or the puerperium, postpartum condition or complication
Pregnancy-related care	ICD-DX	0	6491
Pregnancy-related care	ICD-DX	0	64911	Obesity complicating pregnancy, childbirth, or the puerperium, delivered, with or without mention of antepartum condition
Pregnancy-related care	ICD-DX	0	64912	Obesity complicating pregnancy, childbirth, or the puerperium, delivered, with mention of postpartum complication
Pregnancy-related care	ICD-DX	0	64913	Obesity complicating pregnancy, childbirth, or the puerperium, antepartum condition or complication
Pregnancy-related care	ICD-DX	0	64914	Obesity complicating pregnancy, childbirth, or the puerperium, postpartum condition or complication
Pregnancy-related care	ICD-DX	0	6492
Pregnancy-related care	ICD-DX	0	64921	Bariatric surgery status complicating pregnancy, childbirth, or the puerperium, delivered, with or without mention of antepartum condition
Pregnancy-related care	ICD-DX	0	64922	Bariatric surgery status complicating pregnancy, childbirth, or the puerperium, delivered, with mention of postpartum complication
Pregnancy-related care	ICD-DX	0	64923	Bariatric surgery status complicating pregnancy, childbirth, or the puerperium, antepartum condition or complication
Pregnancy-related care	ICD-DX	0	64924	Bariatric surgery status complicating pregnancy, childbirth, or the puerperium, postpartum condition or complication
Pregnancy-related care	ICD-DX	0	6493
Pregnancy-related care	ICD-DX	0	64931	Coagulation defects complicating pregnancy, childbirth, or the puerperium, delivered, with or without mention of antepartum condition
Pregnancy-related care	ICD-DX	0	64932	Coagulation defects complicating pregnancy, childbirth, or the puerperium, delivered, with mention of postpartum complication
Pregnancy-related care	ICD-DX	0	64933	Coagulation defects complicating pregnancy, childbirth, or the puerperium, antepartum condition or complication
Pregnancy-related care	ICD-DX	0	64934	Coagulation defects complicating pregnancy, childbirth, or the puerperium, postpartum condition or complication
Pregnancy-related care	ICD-DX	0	6494
Pregnancy-related care	ICD-DX	0	64941	Epilepsy complicating pregnancy, childbirth, or the puerperium, delivered, with or without mention of antepartum condition
Pregnancy-related care	ICD-DX	0	64943	Epilepsy complicating pregnancy, childbirth, or the puerperium, antepartum condition or complication
Pregnancy-related care	ICD-DX	0	64944	Epilepsy complicating pregnancy, childbirth, or the puerperium, postpartum condition or complication
Pregnancy-related care	ICD-DX	0	6495
Pregnancy-related care	ICD-DX	0	64951	Spotting complicating pregnancy, delivered, with or without mention of antepartum condition
Pregnancy-related care	ICD-DX	0	64953	Spotting complicating pregnancy, antepartum condition or complication
Pregnancy-related care	ICD-DX	0	6496
Pregnancy-related care	ICD-DX	0	64961	Uterine size date discrepancy, delivered, with or without mention of antepartum condition
Pregnancy-related care	ICD-DX	0	64962	Uterine size date discrepancy, delivered, with mention of postpartum complication
Pregnancy-related care	ICD-DX	0	64963	Uterine size date discrepancy, antepartum condition or complication
Pregnancy-related care	ICD-DX	0	6497
Pregnancy-related care	ICD-DX	0	64971	Cervical shortening, delivered, with or without mention of antepartum condition
Pregnancy-related care	ICD-DX	0	64973	Cervical shortening, antepartum condition or complication
Pregnancy-related care	ICD-DX	0	64981	Onset (spontaneous) of labor after 37 completed weeks of gestation but before 39 completed weeks gestation, with delivery by (planned) cesarean sectio
Pregnancy-related care	ICD-DX	0	64982	Onset (spontaneous) of labor after 37 completed weeks of gestation but before 39 completed weeks gestation, with delivery by (planned) cesarean sectio
Pregnancy-related care	ICD-DX	0	651
Pregnancy-related care	ICD-DX	0	65101	Twin pregnancy, delivered, with or without mention of antepartum condition
Pregnancy-related care	ICD-DX	0	65102
Pregnancy-related care	ICD-DX	0	65103	Twin pregnancy, antepartum condition or complication
Pregnancy-related care	ICD-DX	0	6511
Pregnancy-related care	ICD-DX	0	65111	Triplet pregnancy, delivered, with or without mention of antepartum condition
Pregnancy-related care	ICD-DX	0	65113	Triplet pregnancy, antepartum condition or complication
Pregnancy-related care	ICD-DX	0	6512
Pregnancy-related care	ICD-DX	0	65121	Quadruplet pregnancy, delivered, with or without mention of antepartum condition
Pregnancy-related care	ICD-DX	0	65123	Quadruplet pregnancy, antepartum condition or complication
Pregnancy-related care	ICD-DX	0	6513
Pregnancy-related care	ICD-DX	0	65131	Twin pregnancy with fetal loss and retention of one fetus, delivered, with or without mention of antepartum condition
Pregnancy-related care	ICD-DX	0	6514
Pregnancy-related care	ICD-DX	0	65141	Triplet pregnancy with fetal loss and retention of one or more fetus(es), delivered, with or without mention of antepartum condition
Pregnancy-related care	ICD-DX	0	65143	Triplet pregnancy with fetal loss and retention of one or more fetus(es), antepartum condition or complication
Pregnancy-related care	ICD-DX	0	6515
Pregnancy-related care	ICD-DX	0	65151	Quadruplet pregnancy with fetal loss and retention of one or more fetus(es), delivered, with or without mention of antepartum condition
Pregnancy-related care	ICD-DX	0	65153	Quadruplet pregnancy with fetal loss and retention of one or more fetus(es), antepartum condition or complication
Pregnancy-related care	ICD-DX	0	6516
Pregnancy-related care	ICD-DX	0	6517
Pregnancy-related care	ICD-DX	0	65171	Multiple gestation following (elective) fetal reduction,delivered, with or without mention of antepartum condition
Pregnancy-related care	ICD-DX	0	65173	Multiple gestation following (elective) fetal reduction, antepartum condition or complication
Pregnancy-related care	ICD-DX	0	6518
Pregnancy-related care	ICD-DX	0	65181	Other specified multiple gestation, delivered, with or without mention of antepartum condition
Pregnancy-related care	ICD-DX	0	65183	Other specified multiple gestation, antepartum condition or complication
Pregnancy-related care	ICD-DX	0	6519
Pregnancy-related care	ICD-DX	0	65191	Unspecified multiple gestation, delivered, with or without mention of antepartum condition
Pregnancy-related care	ICD-DX	0	65192
Pregnancy-related care	ICD-DX	0	65193	Unspecified multiple gestation, antepartum condition or complication
Pregnancy-related care	ICD-DX	0	652
Pregnancy-related care	ICD-DX	0	65201	Unstable lie, delivered, with or without mention of antepartum condition
Pregnancy-related care	ICD-DX	0	65203	Unstable lie, antepartum condition or complication
Pregnancy-related care	ICD-DX	0	6521
Pregnancy-related care	ICD-DX	0	65211	Breech or other malpresentation successfully converted to cephalic presentation, delivered, with or without mention of antepartum condition
Pregnancy-related care	ICD-DX	0	65213	Breech or other malpresentation successfully converted to cephalic presentation, antepartum condition or complication
Pregnancy-related care	ICD-DX	0	6522
Pregnancy-related care	ICD-DX	0	65221	Breech presentation without mention of version, delivered, with or without mention of antepartum condition
Pregnancy-related care	ICD-DX	0	65222
Pregnancy-related care	ICD-DX	0	65223	Breech presentation without mention of version, antepartum condition or complication
Pregnancy-related care	ICD-DX	0	6523
Pregnancy-related care	ICD-DX	0	65231	Transverse or oblique presentation, delivered, with or without mention of antepartum condition
Pregnancy-related care	ICD-DX	0	65233	Transverse or oblique presentation, antepartum condition or complication
Pregnancy-related care	ICD-DX	0	6524
Pregnancy-related care	ICD-DX	0	65241	Face or brow presentation, delivered, with or without mention of antepartum condition
Pregnancy-related care	ICD-DX	0	65243	Face or brow presentation, antepartum condition or complication
Pregnancy-related care	ICD-DX	0	6525
Pregnancy-related care	ICD-DX	0	65251	High head at term, delivered, with or without mention of antepartum condition
Pregnancy-related care	ICD-DX	0	65253	High head at term, antepartum condition or complication
Pregnancy-related care	ICD-DX	0	6526
Pregnancy-related care	ICD-DX	0	65261	Multiple gestation with malpresentation of one fetus or more, delivered, with or without mention of antepartum condition
Pregnancy-related care	ICD-DX	0	65263	Multiple gestation with malpresentation of one fetus or more, antepartum condtion or complication
Pregnancy-related care	ICD-DX	0	6527
Pregnancy-related care	ICD-DX	0	65271	Prolapsed arm of fetus, delivered, with or without mention of antepartum condition
Pregnancy-related care	ICD-DX	0	6528
Pregnancy-related care	ICD-DX	0	65281	Other specified malposition or malpresentation, delivered, with or without mention of antepartum condition
Pregnancy-related care	ICD-DX	0	65283	Other specified malposition or malpresentation, antepartum condition or complication
Pregnancy-related care	ICD-DX	0	6529
Pregnancy-related care	ICD-DX	0	65291	Unspecified malposition or malpresentation, delivered, with or without mention of antepartum condition
Pregnancy-related care	ICD-DX	0	65293	Unspecified malposition or malpresentation, antepartum condition or complication
Pregnancy-related care	ICD-DX	0	653
Pregnancy-related care	ICD-DX	0	65301	Major abnormality of bony pelvis, not further specified, delivered, with or without mention of antepartum condition
Pregnancy-related care	ICD-DX	0	65303	Major abnormality of bony pelvis, not further specified, antepartum condition or complication
Pregnancy-related care	ICD-DX	0	6531
Pregnancy-related care	ICD-DX	0	65311	Generally contracted pelvis, delivered, with or without mention of antepartum condition
Pregnancy-related care	ICD-DX	0	65313	Generally contracted pelvis, antepartum condition or complication
Pregnancy-related care	ICD-DX	0	65314
Pregnancy-related care	ICD-DX	0	6532
Pregnancy-related care	ICD-DX	0	65321	Inlet contraction of pelvis, delivered, with or without mention of antepartum condition
Pregnancy-related care	ICD-DX	0	65323	Inlet contraction of pelvis, antepartum condition or complication
Pregnancy-related care	ICD-DX	0	65324
Pregnancy-related care	ICD-DX	0	6533
Pregnancy-related care	ICD-DX	0	65331	Outlet contraction of pelvis, delivered, with or without mention of antepartum condition
Pregnancy-related care	ICD-DX	0	65333	Outlet contraction of pelvis, antepartum condition or complication
Pregnancy-related care	ICD-DX	0	6534
Pregnancy-related care	ICD-DX	0	65341	Fetopelvic disproportion, delivered, with or without mention of antepartum condition
Pregnancy-related care	ICD-DX	0	65343	Fetopelvic disproportion, antepartum condition or complication
Pregnancy-related care	ICD-DX	0	6535
Pregnancy-related care	ICD-DX	0	65351	Unusually large fetus causing disproportion, delivered, with or without mention of antepartum condition
Pregnancy-related care	ICD-DX	0	65353	Unusually large fetus causing disproportion, antepartum condition or complication
Pregnancy-related care	ICD-DX	0	6536
Pregnancy-related care	ICD-DX	0	65361	Hydrocephalic fetus causing disproportion, delivered, with or without mention of antepartum condition
Pregnancy-related care	ICD-DX	0	65363	Hydrocephalic fetus causing disproportion, antepartum condition or complication
Pregnancy-related care	ICD-DX	0	6537
Pregnancy-related care	ICD-DX	0	65371	Other fetal abnormality causing disproportion, delivered, with or without mention of antepartum condition
Pregnancy-related care	ICD-DX	0	65373	Other fetal abnormality causing disproportion, antepartum condition or complication
Pregnancy-related care	ICD-DX	0	6538
Pregnancy-related care	ICD-DX	0	65381	Disproportion of other origin, delivered, with or without mention of antepartum condition
Pregnancy-related care	ICD-DX	0	65383	Disproportion of other origin, antepartum condition or complication
Pregnancy-related care	ICD-DX	0	6539
Pregnancy-related care	ICD-DX	0	65391	Unspecified disproportion, delivered, with or without mention of antepartum condition
Pregnancy-related care	ICD-DX	0	65393	Unspecified disproportion, antepartum condition or complication
Pregnancy-related care	ICD-DX	0	654
Pregnancy-related care	ICD-DX	0	65401	Congenital abnormalities of uterus, delivered, with or without mention of antepartum condition
Pregnancy-related care	ICD-DX	0	65402	Congenital abnormalities of uterus, delivered, with mention of postpartum complication
Pregnancy-related care	ICD-DX	0	65403	Congenital abnormalities of uterus, antepartum condition or complication
Pregnancy-related care	ICD-DX	0	65404	Congenital abnormalities of uterus, postpartum condition or complication
Pregnancy-related care	ICD-DX	0	6541
Pregnancy-related care	ICD-DX	0	65411	Tumors of body of uterus, delivered, with or without mention of antepartum condition
Pregnancy-related care	ICD-DX	0	65412	Tumors of body of uterus, delivered, with mention of postpartum complication
Pregnancy-related care	ICD-DX	0	65413	Tumors of body of uterus, antepartum condition or complication
Pregnancy-related care	ICD-DX	0	65414	Tumors of body of uterus, postpartum condition or complication
Pregnancy-related care	ICD-DX	0	6542
Pregnancy-related care	ICD-DX	0	65421	Previous cesarean delivery, delivered, with or without mention of antepartum condition
Pregnancy-related care	ICD-DX	0	65422
Pregnancy-related care	ICD-DX	0	65423	Previous cesarean delivery, antepartum condition or complication
Pregnancy-related care	ICD-DX	0	65424
Pregnancy-related care	ICD-DX	0	6543
Pregnancy-related care	ICD-DX	0	65431	Retroverted and incarcerated gravid uterus, delivered, with mention of antepartum condition
Pregnancy-related care	ICD-DX	0	65432	Retroverted and incarcerated gravid uterus, delivered, with mention of postpartum complication
Pregnancy-related care	ICD-DX	0	65433	Retroverted and incarcerated gravid uterus, antepartum condition or complication
Pregnancy-related care	ICD-DX	0	65434	Retroverted and incarcerated gravid uterus, postpartum condition or complication
Pregnancy-related care	ICD-DX	0	6544
Pregnancy-related care	ICD-DX	0	65441	Other abnormalities in shape or position of gravid uterus and of neighboring structures, delivered, with or without mention of antepartum condition
Pregnancy-related care	ICD-DX	0	65442	Other abnormalities in shape or position of gravid uterus and of neighboring structures, delivered, with mention of postpartum complication
Pregnancy-related care	ICD-DX	0	65443	Other abnormalities in shape or position of gravid uterus and of neighboring structures, antepartum condition or complication
Pregnancy-related care	ICD-DX	0	65444	Other abnormalities in shape or position of gravid uterus and of neighboring structures, postpartum condition or complication
Pregnancy-related care	ICD-DX	0	6545
Pregnancy-related care	ICD-DX	0	65451	Cervical incompetence, delivered, with or without mention of antepartum condition
Pregnancy-related care	ICD-DX	0	65452	Cervical incompetence, delivered, with mention of postpartum complication
Pregnancy-related care	ICD-DX	0	65453	Cervical incompetence, antepartum condition or complication
Pregnancy-related care	ICD-DX	0	65454	Cervical incompetence, postpartum condition or complication
Pregnancy-related care	ICD-DX	0	6546
Pregnancy-related care	ICD-DX	0	65461	Other congenital or acquired abnormality of cervix, delivered, with or without mention of antepartum condition
Pregnancy-related care	ICD-DX	0	65462	Other congenital or acquired abnormality of cervix, delivered, with mention of postpartum complication
Pregnancy-related care	ICD-DX	0	65463	Other congenital or acquired abnormality of cervix, antepartum condition or complication
Pregnancy-related care	ICD-DX	0	65464	Other congenital or acquired abnormality of cervix, postpartum condition or complication
Pregnancy-related care	ICD-DX	0	6547
Pregnancy-related care	ICD-DX	0	65471	Congenital or acquired abnormality of vagina, delivered, with or without mention of antepartum condition
Pregnancy-related care	ICD-DX	0	65472	Congenital or acquired abnormality of vagina, delivered, with mention of postpartum complication
Pregnancy-related care	ICD-DX	0	65473	Congenital or acquired abnormality of vagina, antepartum condition or complication
Pregnancy-related care	ICD-DX	0	65474	Congenital or acquired abnormality of vagina, postpartum condition or complication
Pregnancy-related care	ICD-DX	0	6548
Pregnancy-related care	ICD-DX	0	65481	Congenital or acquired abnormality of vulva, delivered, with or without mention of antepartum condition
Pregnancy-related care	ICD-DX	0	65482	Congenital or acquired abnormality of vulva, delivered, with mention of postpartum complication
Pregnancy-related care	ICD-DX	0	65483	Congenital or acquired abnormality of vulva, antepartum condition or complication
Pregnancy-related care	ICD-DX	0	65484	Congenital or acquired abnormality of vulva, postpartum condition or complication
Pregnancy-related care	ICD-DX	0	6549
Pregnancy-related care	ICD-DX	0	65491	Other and unspecified abnormality of organs and soft tissues of pelvis, delivered, with or without mention of antepartum condition
Pregnancy-related care	ICD-DX	0	65492	Other and unspecified abnormality of organs and soft tissues of pelvis, delivered, with mention of postpartum complication
Pregnancy-related care	ICD-DX	0	65493	Other and unspecified abnormality of organs and soft tissues of pelvis, antepartum condition or complication
Pregnancy-related care	ICD-DX	0	65494	Other and unspecified abnormality of organs and soft tissues of pelvis, postpartum condition or complication
Pregnancy-related care	ICD-DX	0	655
Pregnancy-related care	ICD-DX	0	65501	Central nervous system malformation in fetus, delivered, with or without mention of antepartum condition
Pregnancy-related care	ICD-DX	0	65503	Central nervous system malformation in fetus, antepartum condition or complication
Pregnancy-related care	ICD-DX	0	6551
Pregnancy-related care	ICD-DX	0	65511	Chromosomal abnormality in fetus, affecting management of mother, delivered, with or without mention of antepartum condition
Pregnancy-related care	ICD-DX	0	65513	Chromosomal abnormality in fetus, affecting management of mother, antepartum condition or complication
Pregnancy-related care	ICD-DX	0	6552
Pregnancy-related care	ICD-DX	0	65521	Hereditary disease in family possibly affecting fetus, affecting management of mother, delivered, with or without mention of antepartum condition
Pregnancy-related care	ICD-DX	0	65522
Pregnancy-related care	ICD-DX	0	65523	Hereditary disease in family possibly affecting fetus, affecting management of mother, antepartum condition or complication
Pregnancy-related care	ICD-DX	0	6553
Pregnancy-related care	ICD-DX	0	65531	Suspected damage to fetus from viral disease in the mother, affecting management of mother, delivered, with or without mention of antepartum condition
Pregnancy-related care	ICD-DX	0	65533	Suspected damage to fetus from viral disease in the mother, affecting management of mother, antepartum condition or complication
Pregnancy-related care	ICD-DX	0	6554
Pregnancy-related care	ICD-DX	0	65541	Suspected damage to fetus from other disease in the mother, affecting management of mother, delivered, with or without mention of antepartum condition
Pregnancy-related care	ICD-DX	0	65543	Suspected damage to fetus from other disease in the mother, affecting management of mother, antepartum condition or complication
Pregnancy-related care	ICD-DX	0	6555
Pregnancy-related care	ICD-DX	0	65551	Suspected damage to fetus from drugs, affecting management of mother, delivered, with or without mention of antepartum condition
Pregnancy-related care	ICD-DX	0	65553	Suspected damage to fetus from drugs, affecting management of mother, antepartum condition or complication
Pregnancy-related care	ICD-DX	0	6556
Pregnancy-related care	ICD-DX	0	65561	Suspected damage to fetus from radiation, affecting management of mother, delivered,
Pregnancy-related care	ICD-DX	0	65563	Suspected damage to fetus from radiation, affecting management of mother, antepartum condition or complication
Pregnancy-related care	ICD-DX	0	6557
Pregnancy-related care	ICD-DX	0	65571	Decreased fetal movements, affecting management of mother, delivered, with or without mention of antepartum condition
Pregnancy-related care	ICD-DX	0	65573	Decreased fetal movements, affecting management of mother, antepartum condition or complication
Pregnancy-related care	ICD-DX	0	6558
Pregnancy-related care	ICD-DX	0	65581	Other known or suspected fetal abnormality, not elsewhere classified, affecting management of mother, delivered, with or without mention of antepartum
Pregnancy-related care	ICD-DX	0	65583	Other known or suspected fetal abnormality, not elsewhere classified, affecting management of mother, antepartum condition or complication
Pregnancy-related care	ICD-DX	0	6559
Pregnancy-related care	ICD-DX	0	65591	Unspecified suspected fetal abnormality, affecting management of mother, delivered, with or without mention of antepartum condition
Pregnancy-related care	ICD-DX	0	65593	Unspecified suspected fetal abnormality, affecting management of mother, antepartum condition or complication
Pregnancy-related care	ICD-DX	0	656
Pregnancy-related care	ICD-DX	0	65601	Fetal-maternal hemorrhage, delivered, with or without mention of antepartum condition
Pregnancy-related care	ICD-DX	0	65603	Fetal-maternal hemorrhage, antepartum condition or complication
Pregnancy-related care	ICD-DX	0	6561
Pregnancy-related care	ICD-DX	0	65611	Rhesus isoimmunization, delivered, with or without mention of antepartum condition
Pregnancy-related care	ICD-DX	0	65613	Rhesus isoimmunization, antepartum condition or complication
Pregnancy-related care	ICD-DX	0	6562
Pregnancy-related care	ICD-DX	0	65621	Isoimmunization from other and unspecified blood-group incompatibility, delivered, with or without mention of antepartum condition
Pregnancy-related care	ICD-DX	0	65623	Isoimmunization from other and unspecified blood-group incompatibility, antepartum condition or complication
Pregnancy-related care	ICD-DX	0	6563
Pregnancy-related care	ICD-DX	0	65631	Fetal distress, affecting management of mother, delivered, with or without mention of antepartum condition
Pregnancy-related care	ICD-DX	0	65632
Pregnancy-related care	ICD-DX	0	65633	Fetal distress, affecting management of mother, antepartum condition or complication
Pregnancy-related care	ICD-DX	0	6564
Pregnancy-related care	ICD-DX	0	65641	Intrauterine death, affecting management of mother, delivered, with or without mention of antepartum condition
Pregnancy-related care	ICD-DX	0	65642
Pregnancy-related care	ICD-DX	0	65643	Intrauterine death, affecting management of mother, antepartum condition or complication
Pregnancy-related care	ICD-DX	0	6565
Pregnancy-related care	ICD-DX	0	65651	Poor fetal growth, affecting management of mother, delivered, with or without mention of antepartum condition
Pregnancy-related care	ICD-DX	0	65653	Poor fetal growth, affecting management of mother, antepartum condition or complication
Pregnancy-related care	ICD-DX	0	6566
Pregnancy-related care	ICD-DX	0	65661	Excessive fetal growth, affecting management of mother, delivered, with or without mention of antepartum condition
Pregnancy-related care	ICD-DX	0	65663	Excessive fetal growth, affecting management of mother, antepartum condition or complication
Pregnancy-related care	ICD-DX	0	6567
Pregnancy-related care	ICD-DX	0	65671	Other placental conditions, affecting management of mother, delivered, with or without mention of antepartum condition
Pregnancy-related care	ICD-DX	0	65673	Other placental conditions, affecting management of mother, antepartum condition or complication
Pregnancy-related care	ICD-DX	0	6568
Pregnancy-related care	ICD-DX	0	65681	Other specified fetal and placental problems, affecting management of mother, delivered, with or without mention of antepartum condition
Pregnancy-related care	ICD-DX	0	65683	Other specified fetal and placental problems, affecting management of mother, antepartum condition or complication
Pregnancy-related care	ICD-DX	0	6569
Pregnancy-related care	ICD-DX	0	65691	Unspecified fetal and placental problem, affecting management of mother, delivered, with or without mention of antepartum condition
Pregnancy-related care	ICD-DX	0	65693	Unspecified fetal and placental problem, affecting management of mother, antepartum condition or complication
Pregnancy-related care	ICD-DX	0	657
Pregnancy-related care	ICD-DX	0	65701	Polyhydramnios, delivered, with or without mention of antepartum condition
Pregnancy-related care	ICD-DX	0	65702
Pregnancy-related care	ICD-DX	0	65703	Polyhydramnios, antepartum condition or complication
Pregnancy-related care	ICD-DX	0	65704
Pregnancy-related care	ICD-DX	0	658
Pregnancy-related care	ICD-DX	0	65801	Oligohydramnios, delivered, with or without mention of antepartum condition
Pregnancy-related care	ICD-DX	0	65803	Oligohydramnios, antepartum condition or complication
Pregnancy-related care	ICD-DX	0	6581
Pregnancy-related care	ICD-DX	0	65811	Premature rupture of membranes, delivered, with or without mention of antepartum condition
Pregnancy-related care	ICD-DX	0	65813	Premature rupture of membranes, antepartum condition or complication
Pregnancy-related care	ICD-DX	0	6582
Pregnancy-related care	ICD-DX	0	65821	Delayed delivery after spontaneous or unspecified rupture of membranes, delivered, with or without mention of antepartum condition
Pregnancy-related care	ICD-DX	0	65823	Delayed delivery after spontaneous or unspecified rupture of membranes, antepartum condition or complication
Pregnancy-related care	ICD-DX	0	6583
Pregnancy-related care	ICD-DX	0	65831	Delayed delivery after artificial rupture of membranes, delivered, with or without mention of antepartum condition
Pregnancy-related care	ICD-DX	0	65833	Delayed delivery after artificial rupture of membranes, antepartum condition or complication
Pregnancy-related care	ICD-DX	0	6584
Pregnancy-related care	ICD-DX	0	65841	Infection of amniotic cavity, delivered, with or without mention of antepartum condition
Pregnancy-related care	ICD-DX	0	65843	Infection of amniotic cavity, antepartum condition or complication
Pregnancy-related care	ICD-DX	0	6588
Pregnancy-related care	ICD-DX	0	65881	Other problems associated with amniotic cavity and membranes, delivered, with or without mention of antepartum condition
Pregnancy-related care	ICD-DX	0	65883	Other problems associated with amniotic cavity and membranes, antepartum
Pregnancy-related care	ICD-DX	0	6589
Pregnancy-related care	ICD-DX	0	65891	Unspecified problem associated with amniotic cavity and membranes, delivered, with or without mention of antepartum condition
Pregnancy-related care	ICD-DX	0	65892
Pregnancy-related care	ICD-DX	0	65893	Unspecified problem associated with amniotic cavity and membranes, antepartum condition or complication
Pregnancy-related care	ICD-DX	0	659
Pregnancy-related care	ICD-DX	0	65901	Failed mechanical induction of labor, delivered, with or without mention of antepartum condition
Pregnancy-related care	ICD-DX	0	65903	Failed mechanical induction of labor, antepartum condition or complication
Pregnancy-related care	ICD-DX	0	6591
Pregnancy-related care	ICD-DX	0	65911	Failed medical or unspecified induction of labor, delivered, with or without mention of antepartum condition
Pregnancy-related care	ICD-DX	0	65913	Failed medical or unspecified induction of labor, antepartum condition or complication
Pregnancy-related care	ICD-DX	0	6592
Pregnancy-related care	ICD-DX	0	65921	Maternal pyrexia during labor, unspecified, delivered, with or without mention of antepartum condition
Pregnancy-related care	ICD-DX	0	65923	Maternal pyrexia during labor, unspecified, antepartum condition or complication
Pregnancy-related care	ICD-DX	0	6593
Pregnancy-related care	ICD-DX	0	65931	Generalized infection during labor, delivered, with or without mention of antepartum condition
Pregnancy-related care	ICD-DX	0	65933	Generalized infection during labor, antepartum condition or complication
Pregnancy-related care	ICD-DX	0	6594
Pregnancy-related care	ICD-DX	0	65941	Grand multiparity, delivered, with or without mention of antepartum condition
Pregnancy-related care	ICD-DX	0	65943	Grand multiparity, antepartum condition or complication
Pregnancy-related care	ICD-DX	0	6595
Pregnancy-related care	ICD-DX	0	65951	Elderly primigravida, delivered, with or without mention of antepartum condition
Pregnancy-related care	ICD-DX	0	65953	Elderly primigravida, antepartum condition or complication
Pregnancy-related care	ICD-DX	0	6596
Pregnancy-related care	ICD-DX	0	65961	Elderly multigravida, delivered with or without mention of antepartum condition
Pregnancy-related care	ICD-DX	0	65963	Elderly multigravida, antepartum condition or complication
Pregnancy-related care	ICD-DX	0	6597
Pregnancy-related care	ICD-DX	0	65971	Abnormality in fetal heart rate or rhythm, delivered, with or without mention of antepartum condition
Pregnancy-related care	ICD-DX	0	65973	Abnormality in fetal heart rate or rhythm, antepartum condition or complication
Pregnancy-related care	ICD-DX	0	6598
Pregnancy-related care	ICD-DX	0	65981	Other specified indications for care or intervention related to labor and delivery, delivered, with or without mention of antepartum condition
Pregnancy-related care	ICD-DX	0	65983	Other specified indications for care or intervention related to labor and delivery, antepartum condition or complication
Pregnancy-related care	ICD-DX	0	6599
Pregnancy-related care	ICD-DX	0	65991	Unspecified indication for care or intervention related to labor and delivery, delivered, with or without mention of antepartum condition
Pregnancy-related care	ICD-DX	0	65993	Unspecified indication for care or intervention related to labor and delivery, antepartum condition or complication
Pregnancy-related care	ICD-DX	0	660
Pregnancy-related care	ICD-DX	0	66001	Obstruction caused by malposition of fetus at onset of labor, delivered, with or without mention of antepartum condition
Pregnancy-related care	ICD-DX	0	66003	Obstruction caused by malposition of fetus at onset of labor, antepartum condition or complication
Pregnancy-related care	ICD-DX	0	6601
Pregnancy-related care	ICD-DX	0	66011	Obstruction by bony pelvis during labor, delivered, with or without mention of antepartum condition
Pregnancy-related care	ICD-DX	0	66013	Obstruction by bony pelvis during labor, antepartum condition or complication
Pregnancy-related care	ICD-DX	0	6602
Pregnancy-related care	ICD-DX	0	66021	Obstruction by abnormal pelvic soft tissues during labor, delivered, with or without mention of antepartum condition
Pregnancy-related care	ICD-DX	0	66023	Obstruction by abnormal pelvic soft tissues during labor, antepartum condition or complication
Pregnancy-related care	ICD-DX	0	6603
Pregnancy-related care	ICD-DX	0	66031	Deep transverse arrest and persistent occipitoposterior position, delivered, with or without mention of antepartum condition
Pregnancy-related care	ICD-DX	0	66033	Deep transverse arrest and persistent occipitoposterior position, antepartum condition or complication
Pregnancy-related care	ICD-DX	0	6604
Pregnancy-related care	ICD-DX	0	66041	Shoulder (girdle) dystocia, delivered, with or without mention of antepartum condition
Pregnancy-related care	ICD-DX	0	66043	Shoulder (girdle) dystocia, antepartum condition or complication
Pregnancy-related care	ICD-DX	0	66053	Locked twins, antepartum condition or complication
Pregnancy-related care	ICD-DX	0	6606
Pregnancy-related care	ICD-DX	0	66061	Unspecified failed trial of labor, delivered, with or without mention of antepartum condition
Pregnancy-related care	ICD-DX	0	66062
Pregnancy-related care	ICD-DX	0	66063	Unspecified failed trial of labor, antepartum condition or complication
Pregnancy-related care	ICD-DX	0	6607
Pregnancy-related care	ICD-DX	0	66071	Failed forceps or vacuum extractor, unspecified, delivered, with or without mention of antepartum condition
Pregnancy-related care	ICD-DX	0	66073	Failed forceps or vacuum extractor, unspecified, antepartum condition or complication
Pregnancy-related care	ICD-DX	0	6608
Pregnancy-related care	ICD-DX	0	66081	Other causes of obstructed labor, delivered, with or without mention of antepartum condition
Pregnancy-related care	ICD-DX	0	6609
Pregnancy-related care	ICD-DX	0	66091	Unspecified obstructed labor, delivered, with or without mention of antepartum condition
Pregnancy-related care	ICD-DX	0	66093	Unspecified obstructed labor, antepartum condition or complication
Pregnancy-related care	ICD-DX	0	661
Pregnancy-related care	ICD-DX	0	66101	Primary uterine inertia, delivered, with or without mention of antepartum condition
Pregnancy-related care	ICD-DX	0	66103	Primary uterine inertia, antepartum condition or complication
Pregnancy-related care	ICD-DX	0	6611
Pregnancy-related care	ICD-DX	0	66111	Secondary uterine inertia, delivered, with or without mention of antepartum condition
Pregnancy-related care	ICD-DX	0	66113	Secondary uterine inertia, antepartum condition or complication
Pregnancy-related care	ICD-DX	0	66114
Pregnancy-related care	ICD-DX	0	6612
Pregnancy-related care	ICD-DX	0	66121	Other and unspecified uterine inertia, delivered, with or without mention of antepartum condition
Pregnancy-related care	ICD-DX	0	66123	Other and unspecified uterine inertia, antepartum condition or complication
Pregnancy-related care	ICD-DX	0	66124
Pregnancy-related care	ICD-DX	0	6613
Pregnancy-related care	ICD-DX	0	66131	Precipitate labor, delivered, with or without mention of antepartum condition
Pregnancy-related care	ICD-DX	0	66132
Pregnancy-related care	ICD-DX	0	66133	Precipitate labor, antepartum condition or complication
Pregnancy-related care	ICD-DX	0	6614
Pregnancy-related care	ICD-DX	0	66141	Hypertonic, incoordinate, or prolonged uterine contractions, delivered, with or without mention of antepartum condition
Pregnancy-related care	ICD-DX	0	66143	Hypertonic, incoordinate, or prolonged uterine contractions, antepartum condition or complication
Pregnancy-related care	ICD-DX	0	6619
Pregnancy-related care	ICD-DX	0	66191	Unspecified abnormality of labor, delivered, with or without mention of antepartum condition
Pregnancy-related care	ICD-DX	0	66193	Unspecified abnormality of labor, antepartum condition or complication
Pregnancy-related care	ICD-DX	0	662
Pregnancy-related care	ICD-DX	0	66201	Prolonged first stage of labor, delivered, with or without mention of antepartum condition
Pregnancy-related care	ICD-DX	0	66203	Prolonged first stage of labor, antepartum condition or complication
Pregnancy-related care	ICD-DX	0	6621
Pregnancy-related care	ICD-DX	0	66211	Unspecified prolonged labor, delivered, with or without mention of antepartum condition
Pregnancy-related care	ICD-DX	0	66212
Pregnancy-related care	ICD-DX	0	66213	Unspecified prolonged labor, antepartum condition or complication
Pregnancy-related care	ICD-DX	0	6622
Pregnancy-related care	ICD-DX	0	66221	Prolonged second stage of labor, delivered, with or without mention of antepartum condition
Pregnancy-related care	ICD-DX	0	66222
Pregnancy-related care	ICD-DX	0	66223	Prolonged second stage of labor, antepartum condition or complication
Pregnancy-related care	ICD-DX	0	6623
Pregnancy-related care	ICD-DX	0	66231	Delayed delivery of second twin, triplet, etc., delivered, with or without mention of antepartum condition
Pregnancy-related care	ICD-DX	0	66233	Delayed delivery of second twin, triplet, etc., antepartum condition or complication
Pregnancy-related care	ICD-DX	0	663
Pregnancy-related care	ICD-DX	0	66301	Prolapse of cord complicating labor and delivery, delivered, with or without mention of antepartum condition
Pregnancy-related care	ICD-DX	0	66303	Prolapse of cord complicating labor and delivery, antepartum condition or complication
Pregnancy-related care	ICD-DX	0	6631
Pregnancy-related care	ICD-DX	0	66311	Cord around neck, with compression, complicating labor and delivery, delivered, with or without mention of antepartum condition
Pregnancy-related care	ICD-DX	0	66313	Cord around neck, with compression, complicating labor and delivery, antepartum condition or complication
Pregnancy-related care	ICD-DX	0	6632
Pregnancy-related care	ICD-DX	0	66321	Other and unspecified cord entanglement, with compression, complicating labor and delivery, delivered, with or without mention of antepartum condition
Pregnancy-related care	ICD-DX	0	66323	Other and unspecified cord entanglement, with compression, complicating labor and delivery, antepartum condition or complication
Pregnancy-related care	ICD-DX	0	6633
Pregnancy-related care	ICD-DX	0	66331	Other and unspecified cord entanglement, without mention of compression, complicating labor and delivery, delivered, with or without mention of antepa
Pregnancy-related care	ICD-DX	0	66333	Other and unspecified cord entanglement, without mention of compression, complicating labor and delivery, antepartum condition or complication
Pregnancy-related care	ICD-DX	0	6634
Pregnancy-related care	ICD-DX	0	66341	Short cord complicating labor and delivery, delivered, with or without mention of antepartum condition
Pregnancy-related care	ICD-DX	0	66343	Short cord complicating labor and delivery, antepartum condition or complication
Pregnancy-related care	ICD-DX	0	6635
Pregnancy-related care	ICD-DX	0	66351	Vasa previa complicating labor and delivery, delivered, with or without mention of antepartum condition
Pregnancy-related care	ICD-DX	0	66353	Vasa previa complicating labor and delivery, antepartum condition or complication
Pregnancy-related care	ICD-DX	0	6636
Pregnancy-related care	ICD-DX	0	66361	Vascular lesions of cord complicating labor and delivery, delivered, with or without mention of antepartum condition
Pregnancy-related care	ICD-DX	0	66363	Vascular lesions of cord complicating labor and delivery, antepartum condition or complication
Pregnancy-related care	ICD-DX	0	6638
Pregnancy-related care	ICD-DX	0	66381	Other umbilical cord complications complicating labor and delivery, delivered, with or without mention of antepartum condition
Pregnancy-related care	ICD-DX	0	66383	Other umbilical cord complications complicating labor and delivery, antepartum condition or complication
Pregnancy-related care	ICD-DX	0	6639
Pregnancy-related care	ICD-DX	0	66391	Unspecified umbilical cord complication complicating labor and delivery, delivered, with or without mention of antepartum condition
Pregnancy-related care	ICD-DX	0	66393	Unspecified umbilical cord complication complicating labor and delivery, antepartum condition or complication
Pregnancy-related care	ICD-DX	0	664
Pregnancy-related care	ICD-DX	0	66401	First-degree perineal laceration, delivered, with or without mention of antepartum condition
Pregnancy-related care	ICD-DX	0	66402
Pregnancy-related care	ICD-DX	0	66403
Pregnancy-related care	ICD-DX	0	66404	First-degree perineal laceration, postpartum condition or complication
Pregnancy-related care	ICD-DX	0	6641
Pregnancy-related care	ICD-DX	0	66411	Second-degree perineal laceration, delivered, with or without mention of antepartum condition
Pregnancy-related care	ICD-DX	0	66414	Second-degree perineal laceration, postpartum condition or complication
Pregnancy-related care	ICD-DX	0	6642
Pregnancy-related care	ICD-DX	0	66421	Third-degree perineal laceration, delivered, with or without mention of antepartum condition
Pregnancy-related care	ICD-DX	0	66424	Third-degree perineal laceration, postpartum condition or complication
Pregnancy-related care	ICD-DX	0	6643
Pregnancy-related care	ICD-DX	0	66431	Fourth-degree perineal laceration, delivered, with or without mention of antepartum condition
Pregnancy-related care	ICD-DX	0	66434	Fourth-degree perineal laceration, postpartum condition or complication
Pregnancy-related care	ICD-DX	0	6644
Pregnancy-related care	ICD-DX	0	66441	Unspecified perineal laceration, delivered, with or without mention of antepartum condition
Pregnancy-related care	ICD-DX	0	66444	Unspecified perineal laceration, postpartum condition or complication
Pregnancy-related care	ICD-DX	0	6645
Pregnancy-related care	ICD-DX	0	66451	Vulvar and perineal hematoma, delivered, with or without mention of antepartum condition
Pregnancy-related care	ICD-DX	0	66454	Vulvar and perineal hematoma, postpartum condition or complication
Pregnancy-related care	ICD-DX	0	6646
Pregnancy-related care	ICD-DX	0	66461	Anal sphincter tear complicating delivery, not associated with third-degree perineal laceration, delivered, with or without mention of antepartum cond
Pregnancy-related care	ICD-DX	0	66464	Anal sphincter tear complicating delivery, not associated with third-degree perineal laceration, postpartum condition or complication
Pregnancy-related care	ICD-DX	0	6648
Pregnancy-related care	ICD-DX	0	66481	Other specified trauma to perineum and vulva, delivered, with or without mention of antepartum condition
Pregnancy-related care	ICD-DX	0	66484	Other specified trauma to perineum and vulva, postpartum condition or complication
Pregnancy-related care	ICD-DX	0	6649
Pregnancy-related care	ICD-DX	0	66491	Unspecified trauma to perineum and vulva, delivered, with or without mention of antepartum condition
Pregnancy-related care	ICD-DX	0	66494	Unspecified trauma to perineum and vulva, postpartum condition or complication
Pregnancy-related care	ICD-DX	0	665
Pregnancy-related care	ICD-DX	0	66501	Rupture of uterus before onset of labor, delivered, with or without mention of antepartum condition
Pregnancy-related care	ICD-DX	0	66502
Pregnancy-related care	ICD-DX	0	66503	Rupture of uterus before onset of labor, antepartum condition or complication
Pregnancy-related care	ICD-DX	0	6651
Pregnancy-related care	ICD-DX	0	66511	Rupture of uterus during labor, delivered, with or without mention of antepartum condition
Pregnancy-related care	ICD-DX	0	6652
Pregnancy-related care	ICD-DX	0	66522	Inversion of uterus, delivered, with mention of postpartum complication
Pregnancy-related care	ICD-DX	0	66524	Inversion of uterus, postpartum condition or complication
Pregnancy-related care	ICD-DX	0	6653
Pregnancy-related care	ICD-DX	0	66531	Laceration of cervix, delivered, with or without mention of antepartum condition
Pregnancy-related care	ICD-DX	0	66532
Pregnancy-related care	ICD-DX	0	66534	Laceration of cervix, postpartum condition or complication
Pregnancy-related care	ICD-DX	0	6654
Pregnancy-related care	ICD-DX	0	66541	High vaginal laceration, delivered, with or without mention of antepartum condition
Pregnancy-related care	ICD-DX	0	66544	High vaginal laceration, postpartum condition or complication
Pregnancy-related care	ICD-DX	0	6655
Pregnancy-related care	ICD-DX	0	66551	Other injury to pelvic organs, delivered, with or without mention of antepartum condition
Pregnancy-related care	ICD-DX	0	66552
Pregnancy-related care	ICD-DX	0	66554	Other injury to pelvic organs, postpartum condition or complication
Pregnancy-related care	ICD-DX	0	6656
Pregnancy-related care	ICD-DX	0	66561	Damage to pelvic joints and ligaments, delivered, with or without mention of antepartum condition
Pregnancy-related care	ICD-DX	0	66563
Pregnancy-related care	ICD-DX	0	66564	Damage to pelvic joints and ligaments, postpartum condition or complication
Pregnancy-related care	ICD-DX	0	6657
Pregnancy-related care	ICD-DX	0	66571	Pelvic hematoma, delivered, with or without mention of antepartum condition
Pregnancy-related care	ICD-DX	0	66572	Pelvic hematoma, delivered with mention of postpartum complication
Pregnancy-related care	ICD-DX	0	66574	Pelvic hematoma, postpartum condition or complication
Pregnancy-related care	ICD-DX	0	6658
Pregnancy-related care	ICD-DX	0	66581	Other specified obstetrical trauma, delivered, with or without mention of antepartum condition
Pregnancy-related care	ICD-DX	0	66582	Other specified obstetrical trauma, delivered, with mention of postpartum complication
Pregnancy-related care	ICD-DX	0	66583	Other specified obstetrical trauma, antepartum condition or complication
Pregnancy-related care	ICD-DX	0	66584	Other specified obstetrical trauma, postpartum condition or complication
Pregnancy-related care	ICD-DX	0	6659
Pregnancy-related care	ICD-DX	0	66591	Unspecified obstetrical trauma, delivered, with or without mention of antepartum condition
Pregnancy-related care	ICD-DX	0	66592	Unspecified obstetrical trauma, delivered, with mention of postpartum complication
Pregnancy-related care	ICD-DX	0	66593	Unspecified obstetrical trauma, antepartum condition or complication
Pregnancy-related care	ICD-DX	0	66594	Unspecified obstetrical trauma, postpartum condition or complication
Pregnancy-related care	ICD-DX	0	666
Pregnancy-related care	ICD-DX	0	66601
Pregnancy-related care	ICD-DX	0	66602	Third-stage postpartum hemorrhage, delivered, with mention of postpartum complication
Pregnancy-related care	ICD-DX	0	66604	Third-stage postpartum hemorrhage, postpartum condition or complication
Pregnancy-related care	ICD-DX	0	6661
Pregnancy-related care	ICD-DX	0	66611
Pregnancy-related care	ICD-DX	0	66612	Other immediate postpartum hemorrhage, delivered, with mention of postpartum complication
Pregnancy-related care	ICD-DX	0	66613
Pregnancy-related care	ICD-DX	0	66614	Other immediate postpartum hemorrhage, postpartum condition or complication
Pregnancy-related care	ICD-DX	0	6662
Pregnancy-related care	ICD-DX	0	66621
Pregnancy-related care	ICD-DX	0	66622	Delayed and secondary postpartum hemorrhage, delivered, with mention of postpartum complication
Pregnancy-related care	ICD-DX	0	66624	Delayed and secondary postpartum hemorrhage, postpartum condition or complication
Pregnancy-related care	ICD-DX	0	6663
Pregnancy-related care	ICD-DX	0	66632	Postpartum coagulation defects, delivered, with mention of postpartum complication
Pregnancy-related care	ICD-DX	0	66634	Postpartum coagulation defects, postpartum condition or complication
Pregnancy-related care	ICD-DX	0	667
Pregnancy-related care	ICD-DX	0	66701
Pregnancy-related care	ICD-DX	0	66702	Retained placenta without hemorrhage, delivered, with mention of postpartum complication
Pregnancy-related care	ICD-DX	0	66704	Retained placenta without hemorrhage, postpartum condition or complication
Pregnancy-related care	ICD-DX	0	6671
Pregnancy-related care	ICD-DX	0	66712	Retained portions of placenta or membranes, without hemorrhage, delivered, with mention of postpartum complication
Pregnancy-related care	ICD-DX	0	66713
Pregnancy-related care	ICD-DX	0	66714	Retained portions of placenta or membranes, without hemorrhage, postpartum condition or complication
Pregnancy-related care	ICD-DX	0	668
Pregnancy-related care	ICD-DX	0	66801	Pulmonary complications of anesthesia or other sedation in labor and delivery, delivered, with or without mention of antepartum condition
Pregnancy-related care	ICD-DX	0	66802	Pulmonary complications of anesthesia or other sedation in labor and delivery, delivered, with mention of postpartum complication
Pregnancy-related care	ICD-DX	0	66803	Pulmonary complications of anesthesia or other sedation in labor and delivery, antepartum condition or complication
Pregnancy-related care	ICD-DX	0	66804	Pulmonary complications of anesthesia or other sedation in labor and delivery, postpartum condition or complication
Pregnancy-related care	ICD-DX	0	6681
Pregnancy-related care	ICD-DX	0	66811	Cardiac complications of anesthesia or other sedation in labor and delivery, delivered, with or without mention of antepartum condition
Pregnancy-related care	ICD-DX	0	66812	Cardiac complications of anesthesia or other sedation in labor and delivery, delivered, with mention of postpartum complication
Pregnancy-related care	ICD-DX	0	66814	Cardiac complications of anesthesia or other sedation in labor and delivery, postpartum condition or complication
Pregnancy-related care	ICD-DX	0	66821	Central nervous system complications of anesthesia or other sedation in labor and delivery, delivered, with or without mention of antepartum condition
Pregnancy-related care	ICD-DX	0	66822	Central nervous system complications of anesthesia or other sedation in labor and delivery, delivered, with mention of postpartum complication
Pregnancy-related care	ICD-DX	0	6688
Pregnancy-related care	ICD-DX	0	66881	Other complications of anesthesia or other sedation in labor and delivery, delivered, with or without mention of antepartum condition
Pregnancy-related care	ICD-DX	0	66882	Other complications of anesthesia or other sedation in labor and delivery, delivered, with mention of postpartum complication
Pregnancy-related care	ICD-DX	0	66883	Other complications of anesthesia or other sedation in labor and delivery, antepartum condition or complication
Pregnancy-related care	ICD-DX	0	66884	Other complications of anesthesia or other sedation in labor and delivery, postpartum condition or complication
Pregnancy-related care	ICD-DX	0	6689
Pregnancy-related care	ICD-DX	0	66891	Unspecified complication of anesthesia and other sedation in labor and delivery, delivered, with or without mention of antepartum condition
Pregnancy-related care	ICD-DX	0	66892	Unspecified complication of anesthesia and other sedation in labor and delivery, delivered, with mention of postpartum complication
Pregnancy-related care	ICD-DX	0	66893	Unspecified complication of anesthesia and other sedation in labor and delivery, antepartum condition or complication
Pregnancy-related care	ICD-DX	0	66894	Unspecified complication of anesthesia and other sedation in labor and delivery, postpartum condition or complication
Pregnancy-related care	ICD-DX	0	669
Pregnancy-related care	ICD-DX	0	66901	Maternal distress complicating labor and delivery, delivered, with or without mention of antepartum condition
Pregnancy-related care	ICD-DX	0	66902	Maternal distress complicating labor and delivery, delivered, with mention of postpartum complication
Pregnancy-related care	ICD-DX	0	66903	Maternal distress complicating labor and delivery, antepartum condition or complication
Pregnancy-related care	ICD-DX	0	66904	Maternal distress complicating labor and delivery, postpartum condition or complication
Pregnancy-related care	ICD-DX	0	6691
Pregnancy-related care	ICD-DX	0	66911	Shock during or following labor and delivery, delivered, with or without mention of antepartum condition
Pregnancy-related care	ICD-DX	0	66912	Shock during or following labor and delivery, delivered, with mention of postpartum complication
Pregnancy-related care	ICD-DX	0	66913	Shock during or following labor and delivery, antepartum condition or complication
Pregnancy-related care	ICD-DX	0	66914	Shock during or following labor and delivery, postpartum condition or complication
Pregnancy-related care	ICD-DX	0	6692
Pregnancy-related care	ICD-DX	0	66921	Maternal hypotension syndrome, delivered, with or without mention of antepartum condition
Pregnancy-related care	ICD-DX	0	66922	Maternal hypotension syndrome, delivered, with mention of postpartum complication
Pregnancy-related care	ICD-DX	0	66923	Maternal hypotension syndrome, antepartum condition or complication
Pregnancy-related care	ICD-DX	0	66924	Maternal hypotension syndrome, postpartum condition or complication
Pregnancy-related care	ICD-DX	0	6693
Pregnancy-related care	ICD-DX	0	66932	Acute kidney failure following labor and delivery, delivered, with mention of postpartum complication
Pregnancy-related care	ICD-DX	0	66934	Acute kidney failure following labor and delivery, postpartum condition or complication
Pregnancy-related care	ICD-DX	0	6694
Pregnancy-related care	ICD-DX	0	66941	Other complications of obstetrical surgery and procedures, delivered, with or without mention of antepartum condition
Pregnancy-related care	ICD-DX	0	66942	Other complications of obstetrical surgery and procedures, delivered, with mention of postpartum complication
Pregnancy-related care	ICD-DX	0	66943	Other complications of obstetrical surgery and procedures, antepartum condition or complication
Pregnancy-related care	ICD-DX	0	66944	Other complications of obstetrical surgery and procedures, postpartum condition or complication
Pregnancy-related care	ICD-DX	0	6695
Pregnancy-related care	ICD-DX	0	66951	Forceps or vacuum extractor delivery without mention of indication, delivered, with or without mention of antepartum condition
Pregnancy-related care	ICD-DX	0	66953
Pregnancy-related care	ICD-DX	0	6696
Pregnancy-related care	ICD-DX	0	66961	Breech extraction, without mention of indication, delivered, with or without mention of antepartum condition
Pregnancy-related care	ICD-DX	0	66964
Pregnancy-related care	ICD-DX	0	6697
Pregnancy-related care	ICD-DX	0	66971	Cesarean delivery, without mention of indication, delivered, with or without mention of antepartum condition
Pregnancy-related care	ICD-DX	0	66973
Pregnancy-related care	ICD-DX	0	66974
Pregnancy-related care	ICD-DX	0	6698
Pregnancy-related care	ICD-DX	0	66981	Other complications of labor and delivery, delivered, with or without mention of antepartum condition
Pregnancy-related care	ICD-DX	0	66982	Other complications of labor and delivery, delivered, with mention of postpartum complication
Pregnancy-related care	ICD-DX	0	66983	Other complications of labor and delivery, antepartum condition or complication
Pregnancy-related care	ICD-DX	0	66984	Other complications of labor and delivery, postpartum condition or complication
Pregnancy-related care	ICD-DX	0	6699
Pregnancy-related care	ICD-DX	0	66991	Unspecified complication of labor and delivery, delivered, with or without mention of antepartum condition
Pregnancy-related care	ICD-DX	0	66992	Unspecified complication of labor and delivery, delivered, with mention of postpartum complication
Pregnancy-related care	ICD-DX	0	66993	Unspecified complication of labor and delivery, antepartum condition or complication
Pregnancy-related care	ICD-DX	0	66994	Unspecified complication of labor and delivery, postpartum condition or complication
Pregnancy-related care	ICD-DX	0	670
Pregnancy-related care	ICD-DX	0	67001
Pregnancy-related care	ICD-DX	0	67002	Major puerperal infection, delivered, with mention of postpartum complication
Pregnancy-related care	ICD-DX	0	67004	Major puerperal infection, postpartum condition or complication
Pregnancy-related care	ICD-DX	0	6701
Pregnancy-related care	ICD-DX	0	67012	Puerperal endometritis, delivered, with mention of postpartum complication
Pregnancy-related care	ICD-DX	0	67014	Puerperal endometritis, postpartum condition or complication
Pregnancy-related care	ICD-DX	0	6702
Pregnancy-related care	ICD-DX	0	67022	Puerperal sepsis, delivered, with mention of postpartum complication
Pregnancy-related care	ICD-DX	0	67024	Puerperal sepsis, postpartum condition or complication
Pregnancy-related care	ICD-DX	0	67032	Puerperal septic thrombophlebitis, delivered, with mention of postpartum complication
Pregnancy-related care	ICD-DX	0	67034	Puerperal septic thrombophlebitis, postpartum condition or complication
Pregnancy-related care	ICD-DX	0	6708
Pregnancy-related care	ICD-DX	0	67082	Other major puerperal infection, delivered, with mention of postpartum complication
Pregnancy-related care	ICD-DX	0	67084	Other major puerperal infection, postpartum condition or complication
Pregnancy-related care	ICD-DX	0	671
Pregnancy-related care	ICD-DX	0	67101	Varicose veins of legs complicating pregnancy and the puerperium, delivered, with or without mention of antepartum condition
Pregnancy-related care	ICD-DX	0	67102	Varicose veins of legs complicating pregnancy and the puerperium, delivered, with mention of postpartum complication
Pregnancy-related care	ICD-DX	0	67103	Varicose veins of legs complicating pregnancy and the puerperium, antepartum condition or complication
Pregnancy-related care	ICD-DX	0	67104	Varicose veins of legs complicating pregnancy and the puerperium, postpartum condition or complication
Pregnancy-related care	ICD-DX	0	6711
Pregnancy-related care	ICD-DX	0	67111	Varicose veins of vulva and perineum complicating pregnancy and the puerperium, delivered, with or without mention of antepartum condition
Pregnancy-related care	ICD-DX	0	67112	Varicose veins of vulva and perineum complicating pregnancy and the puerperium, delivered, with mention of postpartum complication
Pregnancy-related care	ICD-DX	0	67113	Varicose veins of vulva and perineum complicating pregnancy and the puerperium, antepartum condition or complication
Pregnancy-related care	ICD-DX	0	67114	Varicose veins of vulva and perineum complicating pregnancy and the puerperium, postpartum condition or complication
Pregnancy-related care	ICD-DX	0	6712
Pregnancy-related care	ICD-DX	0	67121	Superficial thrombophlebitis complicating pregnancy and the puerperium, delivered, with or without mention of antepartum condition
Pregnancy-related care	ICD-DX	0	67122	Superficial thrombophlebitis complicating pregnancy and the puerperium, delivered, with mention of postpartum complication
Pregnancy-related care	ICD-DX	0	67123	Superficial thrombophlebitis complicating pregnancy and the puerperium, antepartum condition or complication
Pregnancy-related care	ICD-DX	0	67124	Superficial thrombophlebitis complicating pregnancy and the puerperium, postpartum condition or complication
Pregnancy-related care	ICD-DX	0	6713
Pregnancy-related care	ICD-DX	0	67131	Deep phlebothrombosis, antepartum, delivered, with or without mention of antepartum condition
Pregnancy-related care	ICD-DX	0	67133	Deep phlebothrombosis, antepartum, antepartum condition or complication
Pregnancy-related care	ICD-DX	0	6714
Pregnancy-related care	ICD-DX	0	67142	Deep phlebothrombosis, postpartum, delivered, with mention of postpartum complication
Pregnancy-related care	ICD-DX	0	67144	Deep phlebothrombosis, postpartum, postpartum condition or complication
Pregnancy-related care	ICD-DX	0	6715
Pregnancy-related care	ICD-DX	0	67151	Other phlebitis and thrombosis complicating pregnancy and the puerperium, delivered, with or without mention of antepartum condition
Pregnancy-related care	ICD-DX	0	67152	Other phlebitis and thrombosis complicating pregnancy and the puerperium, delivered, with mention of postpartum complication
Pregnancy-related care	ICD-DX	0	67153	Other phlebitis and thrombosis complicating pregnancy and the puerperium, antepartum condition or complication
Pregnancy-related care	ICD-DX	0	67154	Other phlebitis and thrombosis complicating pregnancy and the puerperium, postpartum condition or complication
Pregnancy-related care	ICD-DX	0	6718
Pregnancy-related care	ICD-DX	0	67181	Other venous complications of pregnancy and the puerperium, delivered, with or without mention of antepartum condition
Pregnancy-related care	ICD-DX	0	67182	Other venous complications of pregnancy and the puerperium, delivered, with mention of postpartum complication
Pregnancy-related care	ICD-DX	0	67183	Other venous complications of pregnancy and the puerperium, antepartum condition or complication
Pregnancy-related care	ICD-DX	0	67184	Other venous complications of pregnancy and the puerperium, postpartum condition or complication
Pregnancy-related care	ICD-DX	0	6719
Pregnancy-related care	ICD-DX	0	67191	Unspecified venous complication of pregnancy and the puerperium, delivered, with or without mention of antepartum condition
Pregnancy-related care	ICD-DX	0	67192	Unspecified venous complication of pregnancy and the puerperium, delivered, with mention of postpartum complication
Pregnancy-related care	ICD-DX	0	67193	Unspecified venous complication of pregnancy and the puerperium, antepartum condition or complication
Pregnancy-related care	ICD-DX	0	672
Pregnancy-related care	ICD-DX	0	67202	Pyrexia of unknown origin during the puerperium, delivered, with mention of postpartum complication
Pregnancy-related care	ICD-DX	0	67204	Pyrexia of unknown origin during the puerperium, postpartum condition or complication
Pregnancy-related care	ICD-DX	0	673
Pregnancy-related care	ICD-DX	0	67303	Obstetrical air embolism, antepartum condition or complication
Pregnancy-related care	ICD-DX	0	67304	Obstetrical air embolism, postpartum condition or complication
Pregnancy-related care	ICD-DX	0	6731
Pregnancy-related care	ICD-DX	0	67311	Amniotic fluid embolism, delivered, with or without mention of antepartum condition
Pregnancy-related care	ICD-DX	0	67312	Amniotic fluid embolism, delivered, with mention of postpartum complication
Pregnancy-related care	ICD-DX	0	67313	Amniotic fluid embolism, antepartum condition or complication
Pregnancy-related care	ICD-DX	0	67314	Amniotic fluid embolism, postpartum condition or complication
Pregnancy-related care	ICD-DX	0	6732
Pregnancy-related care	ICD-DX	0	67321	Obstetrical blood-clot embolism, delivered, with or without mention of antepartum condition
Pregnancy-related care	ICD-DX	0	67322	Obstetrical blood-clot embolism, delivered, with mention of postpartum complication
Pregnancy-related care	ICD-DX	0	67323	Obstetrical blood-clot embolism, antepartum condition or complication
Pregnancy-related care	ICD-DX	0	67324	Obstetrical blood-clot embolism, postpartum condition or complication
Pregnancy-related care	ICD-DX	0	6733
Pregnancy-related care	ICD-DX	0	67332	Obstetrical pyemic and septic embolism, delivered, with mention of postpartum complication
Pregnancy-related care	ICD-DX	0	67334	Obstetrical pyemic and septic embolism, postpartum condition or complication
Pregnancy-related care	ICD-DX	0	6738
Pregnancy-related care	ICD-DX	0	67381	Other obstetrical pulmonary embolism, delivered, with or without mention of antepartum condition
Pregnancy-related care	ICD-DX	0	67382	Other obstetrical pulmonary embolism, delivered, with mention of postpartum complication
Pregnancy-related care	ICD-DX	0	67383	Other obstetrical pulmonary embolism, antepartum condition or complication
Pregnancy-related care	ICD-DX	0	67384	Other obstetrical pulmonary embolism, postpartum condition or complication
Pregnancy-related care	ICD-DX	0	674
Pregnancy-related care	ICD-DX	0	67401	Cerebrovascular disorders in the puerperium, delivered, with or without mention of antepartum condition
Pregnancy-related care	ICD-DX	0	67402	Cerebrovascular disorders in the puerperium, delivered, with mention of postpartum complication
Pregnancy-related care	ICD-DX	0	67403	Cerebrovascular disorders in the puerperium, antepartum condition or complication
Pregnancy-related care	ICD-DX	0	67404	Cerebrovascular disorders in the puerperium, postpartum condition or complication
Pregnancy-related care	ICD-DX	0	6741
Pregnancy-related care	ICD-DX	0	67412	Disruption of cesarean wound, delivered, with mention of postpartum complication
Pregnancy-related care	ICD-DX	0	67413
Pregnancy-related care	ICD-DX	0	67414	Disruption of cesarean wound, postpartum condition or complication
Pregnancy-related care	ICD-DX	0	6742
Pregnancy-related care	ICD-DX	0	67422	Disruption of perineal wound, delivered, with mention of postpartum complication
Pregnancy-related care	ICD-DX	0	67424	Disruption of perineal wound, postpartum condition or complication
Pregnancy-related care	ICD-DX	0	6743
Pregnancy-related care	ICD-DX	0	67431
Pregnancy-related care	ICD-DX	0	67432	Other complications of obstetrical surgical wounds, delivered, with mention of postpartum complication
Pregnancy-related care	ICD-DX	0	67433
Pregnancy-related care	ICD-DX	0	67434	Other complications of obstetrical surgical wounds, postpartum condition or complication
Pregnancy-related care	ICD-DX	0	6744
Pregnancy-related care	ICD-DX	0	67444	Placental polyp, postpartum condition or complication
Pregnancy-related care	ICD-DX	0	6745
Pregnancy-related care	ICD-DX	0	67451	Peripartum cardiomyopathy, delivered, with or without mention of antepartum condition
Pregnancy-related care	ICD-DX	0	67452	Peripartum cardiomyopathy, delivered, with mention of postpartum condition
Pregnancy-related care	ICD-DX	0	67453	Peripartum cardiomyopathy, antepartum condition or complication
Pregnancy-related care	ICD-DX	0	67454	Peripartum cardiomyopathy, postpartum condition or complication
Pregnancy-related care	ICD-DX	0	6748
Pregnancy-related care	ICD-DX	0	67482	Other complications of puerperium, delivered, with mention of postpartum complication
Pregnancy-related care	ICD-DX	0	67484	Other complications of puerperium, postpartum condition or complication
Pregnancy-related care	ICD-DX	0	6749
Pregnancy-related care	ICD-DX	0	67492	Unspecified complications of puerperium, delivered, with mention of postpartum complication
Pregnancy-related care	ICD-DX	0	67494	Unspecified complications of puerperium, postpartum condition or complication
Pregnancy-related care	ICD-DX	0	675
Pregnancy-related care	ICD-DX	0	67501	Infections of nipple associated with childbirth, delivered, with or without mention of antepartum condition
Pregnancy-related care	ICD-DX	0	67502	Infections of nipple associated with childbirth, delivered, with mention of postpartum complication
Pregnancy-related care	ICD-DX	0	67503	Infections of nipple associated with childbirth, antepartum condition or complication
Pregnancy-related care	ICD-DX	0	67504	Infections of nipple associated with childbirth, postpartum condition or complication
Pregnancy-related care	ICD-DX	0	6751
Pregnancy-related care	ICD-DX	0	67511	Abscess of breast associated with childbirth, delivered, with or without mention of antepartum condition
Pregnancy-related care	ICD-DX	0	67512	Abscess of breast associated with childbirth, delivered, with mention of postpartum complication
Pregnancy-related care	ICD-DX	0	67513	Abscess of breast associated with childbirth, antepartum condition or complication
Pregnancy-related care	ICD-DX	0	67514	Abscess of breast associated with childbirth, postpartum condition or complication
Pregnancy-related care	ICD-DX	0	6752
Pregnancy-related care	ICD-DX	0	67521	Nonpurulent mastitis associated with childbirth, delivered, with or without mention of antepartum condition
Pregnancy-related care	ICD-DX	0	67522	Nonpurulent mastitis associated with childbirth, delivered, with mention of postpartum complication
Pregnancy-related care	ICD-DX	0	67523	Nonpurulent mastitis associated with childbirth, antepartum condition or complication
Pregnancy-related care	ICD-DX	0	67524	Nonpurulent mastitis associated with childbirth, postpartum condition or complication
Pregnancy-related care	ICD-DX	0	6758
Pregnancy-related care	ICD-DX	0	67581	Other specified infections of the breast and nipple associated with childbirth, delivered, with or without mention of antepartum condition
Pregnancy-related care	ICD-DX	0	67582	Other specified infections of the breast and nipple associated with childbirth, delivered, with mention of postpartum complication
Pregnancy-related care	ICD-DX	0	67583	Other specified infections of the breast and nipple associated with childbirth, antepartum condition or complication
Pregnancy-related care	ICD-DX	0	67584	Other specified infections of the breast and nipple associated with childbirth, postpartum condition or complication
Pregnancy-related care	ICD-DX	0	6759
Pregnancy-related care	ICD-DX	0	67591	Unspecified infection of the breast and nipple associated with childbirth, delivered, with or without mention of antepartum condition
Pregnancy-related care	ICD-DX	0	67592	Unspecified infection of the breast and nipple associated with childbirth, delivered, with mention of postpartum complication
Pregnancy-related care	ICD-DX	0	67593	Unspecified infection of the breast and nipple associated with childbirth, antepartum condition or complication
Pregnancy-related care	ICD-DX	0	67594	Unspecified infection of the breast and nipple associated with childbirth, postpartum condition or complication
Pregnancy-related care	ICD-DX	0	676
Pregnancy-related care	ICD-DX	0	67601	Retracted nipple associated with childbirth, delivered, with or without mention of antepartum condition
Pregnancy-related care	ICD-DX	0	67602	Retracted nipple associated with childbirth, delivered, with mention of postpartum complication
Pregnancy-related care	ICD-DX	0	67603	Retracted nipple associated with childbirth, antepartum condition or complication
Pregnancy-related care	ICD-DX	0	67604	Retracted nipple associated with childbirth, postpartum condition or complication
Pregnancy-related care	ICD-DX	0	6761
Pregnancy-related care	ICD-DX	0	67611	Cracked nipple associated with childbirth, delivered, with or without mention of antepartum condition
Pregnancy-related care	ICD-DX	0	67612	Cracked nipple associated with childbirth, delivered, with mention of postpartum complication
Pregnancy-related care	ICD-DX	0	67613	Cracked nipple associated with childbirth, antepartum condition or complication
Pregnancy-related care	ICD-DX	0	67614	Cracked nipple associated with childbirth, postpartum condition or complication
Pregnancy-related care	ICD-DX	0	6762
Pregnancy-related care	ICD-DX	0	67621	Engorgement of breasts associated with childbirth, delivered, with or without mention of antepartum condition
Pregnancy-related care	ICD-DX	0	67622	Engorgement of breasts associated with childbirth, delivered, with mention of postpartum complication
Pregnancy-related care	ICD-DX	0	67623	Engorgement of breasts associated with childbirth, antepartum condition or complication
Pregnancy-related care	ICD-DX	0	67624	Engorgement of breasts associated with childbirth, postpartum condition or complication
Pregnancy-related care	ICD-DX	0	6763
Pregnancy-related care	ICD-DX	0	67631	Other and unspecified disorder of breast associated with childbirth, delivered, with or without mention of antepartum condition
Pregnancy-related care	ICD-DX	0	67632	Other and unspecified disorder of breast associated with childbirth, delivered, with mention of postpartum complication
Pregnancy-related care	ICD-DX	0	67633	Other and unspecified disorder of breast associated with childbirth, antepartum condition or complication
Pregnancy-related care	ICD-DX	0	67634	Other and unspecified disorder of breast associated with childbirth, postpartum condition or complication
Pregnancy-related care	ICD-DX	0	6764
Pregnancy-related care	ICD-DX	0	67641	Failure of lactation, delivered, with or without mention of antepartum condition
Pregnancy-related care	ICD-DX	0	67642	Failure of lactation, delivered, with mention of postpartum complication
Pregnancy-related care	ICD-DX	0	67643	Failure of lactation, antepartum condition or complication
Pregnancy-related care	ICD-DX	0	67644	Failure of lactation, postpartum condition or complication
Pregnancy-related care	ICD-DX	0	6765
Pregnancy-related care	ICD-DX	0	67651	Suppressed lactation, delivered, with or without mention of antepartum condition
Pregnancy-related care	ICD-DX	0	67652	Suppressed lactation, delivered, with mention of postpartum complication
Pregnancy-related care	ICD-DX	0	67653	Suppressed lactation, antepartum condition or complication
Pregnancy-related care	ICD-DX	0	67654	Suppressed lactation, postpartum condition or complication
Pregnancy-related care	ICD-DX	0	6766
Pregnancy-related care	ICD-DX	0	67661	Galactorrhea associated with childbirth, delivered, with or without mention of antepartum condition
Pregnancy-related care	ICD-DX	0	67662	Galactorrhea associated with childbirth, delivered, with mention of postpartum complication
Pregnancy-related care	ICD-DX	0	67663	Galactorrhea associated with childbirth, antepartum condition or complication
Pregnancy-related care	ICD-DX	0	67664	Galactorrhea associated with childbirth, postpartum condition or complication
Pregnancy-related care	ICD-DX	0	6768
Pregnancy-related care	ICD-DX	0	67681	Other disorders of lactation, delivered, with or without mention of antepartum condition
Pregnancy-related care	ICD-DX	0	67682	Other disorders of lactation, delivered, with mention of postpartum complication
Pregnancy-related care	ICD-DX	0	67683	Other disorders of lactation, antepartum condition or complication
Pregnancy-related care	ICD-DX	0	67684	Other disorders of lactation, postpartum condition or complication
Pregnancy-related care	ICD-DX	0	6769
Pregnancy-related care	ICD-DX	0	67691	Unspecified disorder of lactation, delivered, with or without mention of antepartum condition
Pregnancy-related care	ICD-DX	0	67692	Unspecified disorder of lactation, delivered, with mention of postpartum complication
Pregnancy-related care	ICD-DX	0	67693	Unspecified disorder of lactation, antepartum condition or complication
Pregnancy-related care	ICD-DX	0	67694	Unspecified disorder of lactation, postpartum condition or complication
Pregnancy-related care	ICD-DX	0	677	Late effect of complication of pregnancy, childbirth, and the puerperium
Pregnancy-related care	ICD-DX	0	678
Pregnancy-related care	ICD-DX	0	67801	Fetal hematologic conditions, delivered, with or without mention of antepartum condition
Pregnancy-related care	ICD-DX	0	67803	Fetal hematologic conditions, antepartum condition or complication
Pregnancy-related care	ICD-DX	0	6781
Pregnancy-related care	ICD-DX	0	67811	Fetal conjoined twins, delivered, with or without mention of antepartum condition
Pregnancy-related care	ICD-DX	0	679
Pregnancy-related care	ICD-DX	0	67901	Maternal complications from in utero procedure, delivered, with or without mention of antepartum condition
Pregnancy-related care	ICD-DX	0	760
Pregnancy-related care	ICD-DX	0	7601	Maternal renal and urinary tract diseases affecting fetus or newborn
Pregnancy-related care	ICD-DX	0	7602	Maternal infections affecting fetus or newborn
Pregnancy-related care	ICD-DX	0	7603	Other chronic maternal circulatory and respiratory diseases affecting fetus or newborn
Pregnancy-related care	ICD-DX	0	7604	Maternal nutritional disorders affecting fetus or newborn
Pregnancy-related care	ICD-DX	0	7605	Maternal injury affecting fetus or newborn
Pregnancy-related care	ICD-DX	0	7606	SURG OP ON MOTHER AFF NB
Pregnancy-related care	ICD-DX	0	76061	Newborn affected by amniocentesis
Pregnancy-related care	ICD-DX	0	7607
Pregnancy-related care	ICD-DX	0	76071	Alcohol affecting fetus or newborn via placenta or breast milk
Pregnancy-related care	ICD-DX	0	76072	Narcotics affecting fetus or newborn via placenta or breast milk
Pregnancy-related care	ICD-DX	0	76073	Hallucinogenic agents affecting fetus or newborn via placenta or breast milk
Pregnancy-related care	ICD-DX	0	76074	Anti-infectives affecting fetus or newborn via placenta or breast milk
Pregnancy-related care	ICD-DX	0	76075	Cocaine affecting fetus or newborn via placenta or breast milk
Pregnancy-related care	ICD-DX	0	76076	Diethylstilbestrol [DES] affecting fetus or newborn via placenta or breast milk
Pregnancy-related care	ICD-DX	0	76077	Anticonvulsants affecting fetus or newborn via placenta or breast milk
Pregnancy-related care	ICD-DX	0	76078	Antimetabolic agents affecting fetus or newborn via placenta or breast milk
Pregnancy-related care	ICD-DX	0	76079	Other noxious influences affecting fetus or newborn via placenta or breast milk
Pregnancy-related care	ICD-DX	0	7608	Other specified maternal conditions affecting fetus or newborn
Pregnancy-related care	ICD-DX	0	7609	Unspecified maternal condition affecting fetus or newborn
Pregnancy-related care	ICD-DX	0	761
Pregnancy-related care	ICD-DX	0	7611	Premature rupture of membranes affecting fetus or newborn
Pregnancy-related care	ICD-DX	0	7612	Oligohydramnios affecting fetus or newborn
Pregnancy-related care	ICD-DX	0	7613	Polyhydramnios affecting fetus or newborn
Pregnancy-related care	ICD-DX	0	7614	Ectopic pregnancy affecting fetus or newborn
Pregnancy-related care	ICD-DX	0	7615	Multiple pregnancy affecting fetus or newborn
Pregnancy-related care	ICD-DX	0	7616	Maternal death affecting fetus or newborn
Pregnancy-related care	ICD-DX	0	7617	Malpresentation before labor affecting fetus or newborn
Pregnancy-related care	ICD-DX	0	7618	Other specified maternal complications of pregnancy affecting fetus or newborn
Pregnancy-related care	ICD-DX	0	7619	Unspecified maternal complication of pregnancy affecting fetus or newborn
Pregnancy-related care	ICD-DX	0	762
Pregnancy-related care	ICD-DX	0	7621	Other forms of placental separation and hemorrhage affecting fetus or newborn
Pregnancy-related care	ICD-DX	0	7622	Other and unspecified morphological and functional abnormalities of placenta affecting fetus or newborn
Pregnancy-related care	ICD-DX	0	7623	Placental transfusion syndromes affecting fetus or newborn
Pregnancy-related care	ICD-DX	0	7624	Prolapsed umbilical cord affecting fetus or newborn
Pregnancy-related care	ICD-DX	0	7625	Other compression of umbilical cord affecting fetus or newborn
Pregnancy-related care	ICD-DX	0	7626	Other and unspecified conditions of umbilical cord affecting fetus or newborn
Pregnancy-related care	ICD-DX	0	7627	Chorioamnionitis affecting fetus or newborn
Pregnancy-related care	ICD-DX	0	7628	Other specified abnormalities of chorion and amnion affecting fetus or newborn
Pregnancy-related care	ICD-DX	0	7629	Unspecified abnormality of chorion and amnion affecting fetus or newborn
Pregnancy-related care	ICD-DX	0	763
Pregnancy-related care	ICD-DX	0	7631	Other malpresentation, malposition, and disproportion during labor and delivery affecting fetus or newborn
Pregnancy-related care	ICD-DX	0	7632	Forceps delivery affecting fetus or newborn
Pregnancy-related care	ICD-DX	0	7633	Delivery by vacuum extractor affecting fetus or newborn
Pregnancy-related care	ICD-DX	0	7634	Cesarean delivery affecting fetus or newborn
Pregnancy-related care	ICD-DX	0	7635	Maternal anesthesia and analgesia affecting fetus or newborn
Pregnancy-related care	ICD-DX	0	7636	Precipitate delivery affecting fetus or newborn
Pregnancy-related care	ICD-DX	0	7637	Abnormal uterine contractions affecting fetus or newborn
Pregnancy-related care	ICD-DX	0	7638
Pregnancy-related care	ICD-DX	0	76381	Abnormality in fetal heart rate or rhythm before the onset of labor
Pregnancy-related care	ICD-DX	0	76382	Abnormality in fetal heart rate or rhythm during labor
Pregnancy-related care	ICD-DX	0	76383	Abnormality in fetal heart rate or rhythm, unspecified as to time of onset
Pregnancy-related care	ICD-DX	0	76384	Meconium passage during delivery
Pregnancy-related care	ICD-DX	0	76389	Other specified complications of labor and delivery affecting fetus or newborn
Pregnancy-related care	ICD-DX	0	7639	Unspecified complication of labor and delivery affecting fetus or newborn
Pregnancy-related care	ICD-DX	0	765
Pregnancy-related care	ICD-DX	0	7651
Pregnancy-related care	ICD-DX	0	7652
Pregnancy-related care	ICD-DX	0	76529	37 or more completed weeks of gestation
Pregnancy-related care	ICD-DX	0	768
Pregnancy-related care	ICD-DX	0	7681	Fetal death from asphyxia or anoxia during labor
Pregnancy-related care	ICD-DX	0	7796	Termination of pregnancy (fetus)
Pregnancy-related care	ICD-DX	0	7923	Nonspecific abnormal findings in amniotic fluid
Pregnancy-related care	ICD-DX	0	7965	Abnormal finding on antenatal screening
Pregnancy-related care	ICD-DX	0	V22
Pregnancy-related care	ICD-DX	0	V220	Supervision of normal first pregnancy
Pregnancy-related care	ICD-DX	0	V221	Supervision of other normal pregnancy
Pregnancy-related care	ICD-DX	0	V222	Pregnant state, incidental
Pregnancy-related care	ICD-DX	0	V23
Pregnancy-related care	ICD-DX	0	V230	Supervision of high-risk pregnancy with history of infertility
Pregnancy-related care	ICD-DX	0	V231	Supervision of high-risk pregnancy with history of trophoblastic disease
Pregnancy-related care	ICD-DX	0	V232	Supervision of high-risk pregnancy with history of abortion
Pregnancy-related care	ICD-DX	0	V233	Supervision of high-risk pregnancy with grand multiparity
Pregnancy-related care	ICD-DX	0	V234
Pregnancy-related care	ICD-DX	0	V2341	Pregnancy with history of pre-term labor
Pregnancy-related care	ICD-DX	0	V2349	Pregnancy with other poor obstetric history
Pregnancy-related care	ICD-DX	0	V235	Supervision of high-risk pregnancy with other poor reproductive history
Pregnancy-related care	ICD-DX	0	V237	Supervision of high-risk pregnancy with insufficient prenatal care
Pregnancy-related care	ICD-DX	0	V238
Pregnancy-related care	ICD-DX	0	V2381	Supervision of high-risk pregnancy with elderly primigravida
Pregnancy-related care	ICD-DX	0	V2382	Supervision of high-risk pregnancy with elderly multigravida
Pregnancy-related care	ICD-DX	0	V2383	Supervision of high-risk pregnancy with young primigravida
Pregnancy-related care	ICD-DX	0	V2384	Supervision of high-risk pregnancy with young multigravida
Pregnancy-related care	ICD-DX	0	V2389	Supervision of other high-risk pregnancy
Pregnancy-related care	ICD-DX	0	V239	Supervision of unspecified high-risk pregnancy
Pregnancy-related care	ICD-DX	0	V24
Pregnancy-related care	ICD-DX	0	V240	Postpartum care and examination immediately after delivery
Pregnancy-related care	ICD-DX	0	V241	Postpartum care and examination of lactating mother
Pregnancy-related care	ICD-DX	0	V242	Routine postpartum follow-up
Pregnancy-related care	ICD-DX	0	V27
Pregnancy-related care	ICD-DX	0	V28
Pregnancy-related care	ICD-DX	0	V280	Antenatal screening for chromosomal anomalies by amniocentesis
Pregnancy-related care	ICD-DX	0	V281	Antenatal screening for raised alpha-fetoprotein levels in amniotic fluid
Pregnancy-related care	ICD-DX	0	V282	Other antenatal screening based on amniocentesis
Pregnancy-related care	ICD-DX	0	V283	Encounter for routine screening for malformation using ultrasonics
Pregnancy-related care	ICD-DX	0	V284	Antenatal screening for fetal growth retardation using ultrasonics
Pregnancy-related care	ICD-DX	0	V285	Antenatal screening for isoimmunization
Pregnancy-related care	ICD-DX	0	V286	Antenatal screening for Streptococcus B
Pregnancy-related care	ICD-DX	0	V288	ANTENATAL SCREENING NEC
Pregnancy-related care	ICD-DX	0	V289	Unspecified antenatal screening
Pregnancy-related care	ICD-DX	0	V30
Pregnancy-related care	ICD-DX	0	V300
Pregnancy-related care	ICD-DX	0	V31
Pregnancy-related care	ICD-DX	0	V310
Pregnancy-related care	ICD-DX	0	V3100	Twin birth, mate liveborn, born in hospital, delivered without mention of cesarean section
Pregnancy-related care	ICD-DX	0	V3101	Twin birth, mate liveborn, born in hospital, delivered by cesarean section
Pregnancy-related care	ICD-DX	0	V311	Twin birth, mate liveborn, born before admission to hospital
Pregnancy-related care	ICD-DX	0	V312	Twin birth, mate liveborn, born outside hospital and not hospitalized
Pregnancy-related care	ICD-DX	0	V320
Pregnancy-related care	ICD-DX	0	V3200	Twin birth, mate stillborn, born in hospital, delivered without mention of cesarean section
Pregnancy-related care	ICD-DX	0	V3201	Twin birth, mate stillborn, born in hospital, delivered by cesarean section
Pregnancy-related care	ICD-DX	0	V322	Twin birth, mate stillborn, born outside hospital and not hospitalized
Pregnancy-related care	ICD-DX	0	V33
Pregnancy-related care	ICD-DX	0	V330
Pregnancy-related care	ICD-DX	0	V3300	Twin birth, unspecified whether mate liveborn or stillborn, born in hospital, delivered without mention of cesarean section
Pregnancy-related care	ICD-DX	0	V3301	Twin birth, unspecified whether mate liveborn or stillborn, born in hospital, delivered by cesarean section
Pregnancy-related care	ICD-DX	0	V331	Twin birth, unspecified whether mate liveborn or stillborn, born before admission to hospital
Pregnancy-related care	ICD-DX	0	V332	Twin birth, unspecified whether mate liveborn or stillborn, born outside hospital and not hospitalized
Pregnancy-related care	ICD-DX	0	V34
Pregnancy-related care	ICD-DX	0	V340
Pregnancy-related care	ICD-DX	0	V3400	Other multiple birth (three or more), mates all liveborn, born in hospital, delivered without mention of cesarean section
Pregnancy-related care	ICD-DX	0	V3401	Other multiple birth (three or more), mates all liveborn, born in hospital, delivered by cesarean section
Pregnancy-related care	ICD-DX	0	V341	Other multiple birth (three or more), mates all liveborn, born before admission to hospital
Pregnancy-related care	ICD-DX	0	V342	Other multiple birth (three or more), mates all liveborn, born outside hospital and not hospitalized
Pregnancy-related care	ICD-DX	0	V35
Pregnancy-related care	ICD-DX	0	V351	Other multiple birth (three or more), mates all stillborn, born before admission to hospital
Pregnancy-related care	ICD-DX	0	V352	Other multiple birth (three or more), mates all stillborn, born outside of hospital and not hospitalized
Pregnancy-related care	ICD-DX	0	V36
Pregnancy-related care	ICD-DX	0	V3600	Other multiple birth (three or more), mates liveborn and stillborn, born in hospital, delivered without mention of cesarean section
Pregnancy-related care	ICD-DX	0	V3601	Other multiple birth (three or more), mates liveborn and stillborn, born in hospital, delivered without mention of cesarean section
Pregnancy-related care	ICD-DX	0	V37
Pregnancy-related care	ICD-DX	0	V370
Pregnancy-related care	ICD-DX	0	V3700	Other multiple birth (three or more), unspecified whether mates liveborn or stillborn, born in hospital, delivered without mention of cesarean section
Pregnancy-related care	ICD-DX	0	V3701	Other multiple birth (three or more), unspecified whether mates liveborn or stillborn, born in hospital, delivered by cesarean section
Pregnancy-related care	ICD-DX	0	V371	Other multiple birth (three or more), unspecified whether mates liveborn or stillborn, born before admission to hospital
Pregnancy-related care	ICD-DX	0	V372	Other multiple birth (three or more), unspecified whether mates liveborn or stillborn, born outside of hospital
Pregnancy-related care	ICD-DX	0	V39
Pregnancy-related care	ICD-DX	0	V390
Pregnancy-related care	ICD-DX	1	O0281	Inappropriate change in quantitative human chorionic gonadotropin (hCG) in early pregnancy
Pregnancy-related care	ICD-DX	1	O0338	Urinary tract infection following incomplete spontaneous abortion
Pregnancy-related care	ICD-DX	1	O0900	Supervision of pregnancy with history of infertility, unspecified trimester
Pregnancy-related care	ICD-DX	1	O0901	Supervision of pregnancy with history of infertility, first trimester
Pregnancy-related care	ICD-DX	1	O0902	Supervision of pregnancy with history of infertility, second trimester
Pregnancy-related care	ICD-DX	1	O0903	Supervision of pregnancy with history of infertility, third trimester
Pregnancy-related care	ICD-DX	1	O0910	Supervision of pregnancy with history of ectopic pregnancy, unspecified trimester
Pregnancy-related care	ICD-DX	1	O0911	Supervision of pregnancy with history of ectopic pregnancy, first trimester
Pregnancy-related care	ICD-DX	1	O0912	Supervision of pregnancy with history of ectopic pregnancy, second trimester
Pregnancy-related care	ICD-DX	1	O0913	Supervision of pregnancy with history of ectopic pregnancy, third trimester
Pregnancy-related care	ICD-DX	1	O09211	Supervision of pregnancy with history of pre-term labor, first trimester
Pregnancy-related care	ICD-DX	1	O09212	Supervision of pregnancy with history of pre-term labor, second trimester
Pregnancy-related care	ICD-DX	1	O09213	Supervision of pregnancy with history of pre-term labor, third trimester
Pregnancy-related care	ICD-DX	1	O09219	Supervision of pregnancy with history of pre-term labor, unspecified trimester
Pregnancy-related care	ICD-DX	1	O09291	Supervision of pregnancy with other poor reproductive or obstetric history, first trimester
Pregnancy-related care	ICD-DX	1	O09292	Supervision of pregnancy with other poor reproductive or obstetric history, second trimester
Pregnancy-related care	ICD-DX	1	O09293	Supervision of pregnancy with other poor reproductive or obstetric history, third trimester
Pregnancy-related care	ICD-DX	1	O09299	Supervision of pregnancy with other poor reproductive or obstetric history, unspecified trimester
Pregnancy-related care	ICD-DX	1	O0930	Supervision of pregnancy with insufficient antenatal care, unspecified trimester
Pregnancy-related care	ICD-DX	1	O0931	Supervision of pregnancy with insufficient antenatal care, first trimester
Pregnancy-related care	ICD-DX	1	O0932	Supervision of pregnancy with insufficient antenatal care, second trimester
Pregnancy-related care	ICD-DX	1	O0933	Supervision of pregnancy with insufficient antenatal care, third trimester
Pregnancy-related care	ICD-DX	1	O0940	Supervision of pregnancy with grand multiparity, unspecified trimester
Pregnancy-related care	ICD-DX	1	O0941	Supervision of pregnancy with grand multiparity, first trimester
Pregnancy-related care	ICD-DX	1	O0942	Supervision of pregnancy with grand multiparity, second trimester
Pregnancy-related care	ICD-DX	1	O0943	Supervision of pregnancy with grand multiparity, third trimester
Pregnancy-related care	ICD-DX	1	O09511	Supervision of elderly primigravida, first trimester
Pregnancy-related care	ICD-DX	1	O09512	Supervision of elderly primigravida, second trimester
Pregnancy-related care	ICD-DX	1	O09513	Supervision of elderly primigravida, third trimester
Pregnancy-related care	ICD-DX	1	O09519	Supervision of elderly primigravida, unspecified trimester
Pregnancy-related care	ICD-DX	1	O09521	Supervision of elderly multigravida, first trimester
Pregnancy-related care	ICD-DX	1	O09522	Supervision of elderly multigravida, second trimester
Pregnancy-related care	ICD-DX	1	O09523	Supervision of elderly multigravida, third trimester
Pregnancy-related care	ICD-DX	1	O09529	Supervision of elderly multigravida, unspecified trimester
Pregnancy-related care	ICD-DX	1	O09611	Supervision of young primigravida, first trimester
Pregnancy-related care	ICD-DX	1	O09612	Supervision of young primigravida, second trimester
Pregnancy-related care	ICD-DX	1	O09613	Supervision of young primigravida, third trimester
Pregnancy-related care	ICD-DX	1	O09619	Supervision of young primigravida, unspecified trimester
Pregnancy-related care	ICD-DX	1	O09621	Supervision of young multigravida, first trimester
Pregnancy-related care	ICD-DX	1	O09622	Supervision of young multigravida, second trimester
Pregnancy-related care	ICD-DX	1	O09623	Supervision of young multigravida, third trimester
Pregnancy-related care	ICD-DX	1	O09629	Supervision of young multigravida, unspecified trimester
Pregnancy-related care	ICD-DX	1	O0970	Supervision of high risk pregnancy due to social problems, unspecified trimester
Pregnancy-related care	ICD-DX	1	O0971	Supervision of high risk pregnancy due to social problems, first trimester
Pregnancy-related care	ICD-DX	1	O0972	Supervision of high risk pregnancy due to social problems, second trimester
Pregnancy-related care	ICD-DX	1	O0973	Supervision of high risk pregnancy due to social problems, third trimester
Pregnancy-related care	ICD-DX	1	O09811	Supervision of pregnancy resulting from assisted reproductive technology, first trimester
Pregnancy-related care	ICD-DX	1	O09812	Supervision of pregnancy resulting from assisted reproductive technology, second trimester
Pregnancy-related care	ICD-DX	1	O09813	Supervision of pregnancy resulting from assisted reproductive technology, third trimester
Pregnancy-related care	ICD-DX	1	O09819	Supervision of pregnancy resulting from assisted reproductive technology, unspecified trimester
Pregnancy-related care	ICD-DX	1	O09821	Supervision of pregnancy with history of in utero procedure during previous pregnancy, first trimester
Pregnancy-related care	ICD-DX	1	O09822	Supervision of pregnancy with history of in utero procedure during previous pregnancy, second trimester
Pregnancy-related care	ICD-DX	1	O09823	Supervision of pregnancy with history of in utero procedure during previous pregnancy, third trimester
Pregnancy-related care	ICD-DX	1	O09829	Supervision of pregnancy with history of in utero procedure during previous pregnancy, unspecified trimester
Pregnancy-related care	ICD-DX	1	O09891	Supervision of other high risk pregnancies, first trimester
Pregnancy-related care	ICD-DX	1	O09892	Supervision of other high risk pregnancies, second trimester
Pregnancy-related care	ICD-DX	1	O09893	Supervision of other high risk pregnancies, third trimester
Pregnancy-related care	ICD-DX	1	O09899	Supervision of other high risk pregnancies, unspecified trimester
Pregnancy-related care	ICD-DX	1	O0990	Supervision of high risk pregnancy, unspecified, unspecified trimester
Pregnancy-related care	ICD-DX	1	O0991	Supervision of high risk pregnancy, unspecified, first trimester
Pregnancy-related care	ICD-DX	1	O0992	Supervision of high risk pregnancy, unspecified, second trimester
Pregnancy-related care	ICD-DX	1	O0993	Supervision of high risk pregnancy, unspecified, third trimester
Pregnancy-related care	ICD-DX	1	O10011	Pre-existing essential hypertension complicating pregnancy, first trimester
Pregnancy-related care	ICD-DX	1	O10012	Pre-existing essential hypertension complicating pregnancy, second trimester
Pregnancy-related care	ICD-DX	1	O10013	Pre-existing essential hypertension complicating pregnancy, third trimester
Pregnancy-related care	ICD-DX	1	O10019	Pre-existing essential hypertension complicating pregnancy, unspecified trimester
Pregnancy-related care	ICD-DX	1	O1002	Pre-existing essential hypertension complicating childbirth
Pregnancy-related care	ICD-DX	1	O1003	Pre-existing essential hypertension complicating the puerperium
Pregnancy-related care	ICD-DX	1	O10111	Pre-existing hypertensive heart disease complicating pregnancy, first trimester
Pregnancy-related care	ICD-DX	1	O10112	Pre-existing hypertensive heart disease complicating pregnancy, second trimester
Pregnancy-related care	ICD-DX	1	O10113	Pre-existing hypertensive heart disease complicating pregnancy, third trimester
Pregnancy-related care	ICD-DX	1	O10119	Pre-existing hypertensive heart disease complicating pregnancy, unspecified trimester
Pregnancy-related care	ICD-DX	1	O1012	Pre-existing hypertensive heart disease complicating childbirth
Pregnancy-related care	ICD-DX	1	O1013	Pre-existing hypertensive heart disease complicating the puerperium
Pregnancy-related care	ICD-DX	1	O10211	Pre-existing hypertensive chronic kidney disease complicating pregnancy, first trimester
Pregnancy-related care	ICD-DX	1	O10212	Pre-existing hypertensive chronic kidney disease complicating pregnancy, second trimester
Pregnancy-related care	ICD-DX	1	O10213	Pre-existing hypertensive chronic kidney disease complicating pregnancy, third trimester
Pregnancy-related care	ICD-DX	1	O10219	Pre-existing hypertensive chronic kidney disease complicating pregnancy, unspecified trimester
Pregnancy-related care	ICD-DX	1	O1022	Pre-existing hypertensive chronic kidney disease complicating childbirth
Pregnancy-related care	ICD-DX	1	O1023	Pre-existing hypertensive chronic kidney disease complicating the puerperium
Pregnancy-related care	ICD-DX	1	O10312	Pre-existing hypertensive heart and chronic kidney disease complicating pregnancy, second trimester
Pregnancy-related care	ICD-DX	1	O10313	Pre-existing hypertensive heart and chronic kidney disease complicating pregnancy, third trimester
Pregnancy-related care	ICD-DX	1	O1033	Pre-existing hypertensive heart and chronic kidney disease complicating the puerperium
Pregnancy-related care	ICD-DX	1	O10411	Pre-existing secondary hypertension complicating pregnancy, first trimester
Pregnancy-related care	ICD-DX	1	O10412	Pre-existing secondary hypertension complicating pregnancy, second trimester
Pregnancy-related care	ICD-DX	1	O10413	Pre-existing secondary hypertension complicating pregnancy, third trimester
Pregnancy-related care	ICD-DX	1	O10419	Pre-existing secondary hypertension complicating pregnancy, unspecified trimester
Pregnancy-related care	ICD-DX	1	O1042	Pre-existing secondary hypertension complicating childbirth
Pregnancy-related care	ICD-DX	1	O1043	Pre-existing secondary hypertension complicating the puerperium
Pregnancy-related care	ICD-DX	1	O10911	Unspecified pre-existing hypertension complicating pregnancy, first trimester
Pregnancy-related care	ICD-DX	1	O10912	Unspecified pre-existing hypertension complicating pregnancy, second trimester
Pregnancy-related care	ICD-DX	1	O10913	Unspecified pre-existing hypertension complicating pregnancy, third trimester
Pregnancy-related care	ICD-DX	1	O10919	Unspecified pre-existing hypertension complicating pregnancy, unspecified trimester
Pregnancy-related care	ICD-DX	1	O1092	Unspecified pre-existing hypertension complicating childbirth
Pregnancy-related care	ICD-DX	1	O1093	Unspecified pre-existing hypertension complicating the puerperium
Pregnancy-related care	ICD-DX	1	O111	Pre-existing hypertension with pre-eclampsia, first trimester
Pregnancy-related care	ICD-DX	1	O112	Pre-existing hypertension with pre-eclampsia, second trimester
Pregnancy-related care	ICD-DX	1	O113	Pre-existing hypertension with pre-eclampsia, third trimester
Pregnancy-related care	ICD-DX	1	O119	Pre-existing hypertension with pre-eclampsia, unspecified trimester
Pregnancy-related care	ICD-DX	1	O1200	Gestational edema, unspecified trimester
Pregnancy-related care	ICD-DX	1	O1201	Gestational edema, first trimester
Pregnancy-related care	ICD-DX	1	O1202	Gestational edema, second trimester
Pregnancy-related care	ICD-DX	1	O1203	Gestational edema, third trimester
Pregnancy-related care	ICD-DX	1	O1210	Gestational proteinuria, unspecified trimester
Pregnancy-related care	ICD-DX	1	O1211	Gestational proteinuria, first trimester
Pregnancy-related care	ICD-DX	1	O1212	Gestational proteinuria, second trimester
Pregnancy-related care	ICD-DX	1	O1213	Gestational proteinuria, third trimester
Pregnancy-related care	ICD-DX	1	O1220	Gestational edema with proteinuria, unspecified trimester
Pregnancy-related care	ICD-DX	1	O1223	Gestational edema with proteinuria, third trimester
Pregnancy-related care	ICD-DX	1	O131	Gestational [pregnancy-induced] hypertension without significant proteinuria, first trimester
Pregnancy-related care	ICD-DX	1	O132	Gestational [pregnancy-induced] hypertension without significant proteinuria, second trimester
Pregnancy-related care	ICD-DX	1	O133	Gestational [pregnancy-induced] hypertension without significant proteinuria, third trimester
Pregnancy-related care	ICD-DX	1	O134	Gestational [pregnancy-induced] hypertension without significant proteinuria, complicating childbirth
Pregnancy-related care	ICD-DX	1	O139	Gestational [pregnancy-induced] hypertension without significant proteinuria, unspecified trimester
Pregnancy-related care	ICD-DX	1	O1400	Mild to moderate pre-eclampsia, unspecified trimester
Pregnancy-related care	ICD-DX	1	O1402	Mild to moderate pre-eclampsia, second trimester
Pregnancy-related care	ICD-DX	1	O1403	Mild to moderate pre-eclampsia, third trimester
Pregnancy-related care	ICD-DX	1	O1410	Severe pre-eclampsia, unspecified trimester
Pregnancy-related care	ICD-DX	1	O1412	Severe pre-eclampsia, second trimester
Pregnancy-related care	ICD-DX	1	O1413	Severe pre-eclampsia, third trimester
Pregnancy-related care	ICD-DX	1	O1420	HELLP syndrome (HELLP), unspecified trimester
Pregnancy-related care	ICD-DX	1	O1422	HELLP syndrome (HELLP), second trimester
Pregnancy-related care	ICD-DX	1	O1423	HELLP syndrome (HELLP), third trimester
Pregnancy-related care	ICD-DX	1	O1490	Unspecified pre-eclampsia, unspecified trimester
Pregnancy-related care	ICD-DX	1	O1492	Unspecified pre-eclampsia, second trimester
Pregnancy-related care	ICD-DX	1	O1493	Unspecified pre-eclampsia, third trimester
Pregnancy-related care	ICD-DX	1	O1494	Unspecified pre-eclampsia, complicating childbirth
Pregnancy-related care	ICD-DX	1	O1495	Unspecified pre-eclampsia, complicating the puerperium
Pregnancy-related care	ICD-DX	1	O1500	Eclampsia complicating pregnancy, unspecified trimester
Pregnancy-related care	ICD-DX	1	O1503	Eclampsia complicating pregnancy, third trimester
Pregnancy-related care	ICD-DX	1	O151	Eclampsia complicating labor
Pregnancy-related care	ICD-DX	1	O152	Eclampsia complicating the puerperium
Pregnancy-related care	ICD-DX	1	O159	Eclampsia, unspecified as to time period
Pregnancy-related care	ICD-DX	1	O161	Unspecified maternal hypertension, first trimester
Pregnancy-related care	ICD-DX	1	O162	Unspecified maternal hypertension, second trimester
Pregnancy-related care	ICD-DX	1	O163	Unspecified maternal hypertension, third trimester
Pregnancy-related care	ICD-DX	1	O165	Unspecified maternal hypertension, complicating the puerperium
Pregnancy-related care	ICD-DX	1	O169	Unspecified maternal hypertension, unspecified trimester
Pregnancy-related care	ICD-DX	1	O200	Threatened abortion
Pregnancy-related care	ICD-DX	1	O208	Other hemorrhage in early pregnancy
Pregnancy-related care	ICD-DX	1	O209	Hemorrhage in early pregnancy, unspecified
Pregnancy-related care	ICD-DX	1	O210	Mild hyperemesis gravidarum
Pregnancy-related care	ICD-DX	1	O211	Hyperemesis gravidarum with metabolic disturbance
Pregnancy-related care	ICD-DX	1	O212	Late vomiting of pregnancy
Pregnancy-related care	ICD-DX	1	O218	Other vomiting complicating pregnancy
Pregnancy-related care	ICD-DX	1	O219	Vomiting of pregnancy, unspecified
Pregnancy-related care	ICD-DX	1	O2200	Varicose veins of lower extremity in pregnancy, unspecified trimester
Pregnancy-related care	ICD-DX	1	O2201	Varicose veins of lower extremity in pregnancy, first trimester
Pregnancy-related care	ICD-DX	1	O2202	Varicose veins of lower extremity in pregnancy, second trimester
Pregnancy-related care	ICD-DX	1	O2203	Varicose veins of lower extremity in pregnancy, third trimester
Pregnancy-related care	ICD-DX	1	O2210	Genital varices in pregnancy, unspecified trimester
Pregnancy-related care	ICD-DX	1	O2211	Genital varices in pregnancy, first trimester
Pregnancy-related care	ICD-DX	1	O2212	Genital varices in pregnancy, second trimester
Pregnancy-related care	ICD-DX	1	O2213	Genital varices in pregnancy, third trimester
Pregnancy-related care	ICD-DX	1	O2220	Superficial thrombophlebitis in pregnancy, unspecified trimester
Pregnancy-related care	ICD-DX	1	O2221	Superficial thrombophlebitis in pregnancy, first trimester
Pregnancy-related care	ICD-DX	1	O2222	Superficial thrombophlebitis in pregnancy, second trimester
Pregnancy-related care	ICD-DX	1	O2223	Superficial thrombophlebitis in pregnancy, third trimester
Pregnancy-related care	ICD-DX	1	O2230	Deep phlebothrombosis in pregnancy, unspecified trimester
Pregnancy-related care	ICD-DX	1	O2231	Deep phlebothrombosis in pregnancy, first trimester
Pregnancy-related care	ICD-DX	1	O2232	Deep phlebothrombosis in pregnancy, second trimester
Pregnancy-related care	ICD-DX	1	O2233	Deep phlebothrombosis in pregnancy, third trimester
Pregnancy-related care	ICD-DX	1	O2240	Hemorrhoids in pregnancy, unspecified trimester
Pregnancy-related care	ICD-DX	1	O2241	Hemorrhoids in pregnancy, first trimester
Pregnancy-related care	ICD-DX	1	O2242	Hemorrhoids in pregnancy, second trimester
Pregnancy-related care	ICD-DX	1	O2243	Hemorrhoids in pregnancy, third trimester
Pregnancy-related care	ICD-DX	1	O2250	Cerebral venous thrombosis in pregnancy, unspecified trimester
Pregnancy-related care	ICD-DX	1	O2251	Cerebral venous thrombosis in pregnancy, first trimester
Pregnancy-related care	ICD-DX	1	O2252	Cerebral venous thrombosis in pregnancy, second trimester
Pregnancy-related care	ICD-DX	1	O2253	Cerebral venous thrombosis in pregnancy, third trimester
Pregnancy-related care	ICD-DX	1	O228X1	Other venous complications in pregnancy, first trimester
Pregnancy-related care	ICD-DX	1	O228X2	Other venous complications in pregnancy, second trimester
Pregnancy-related care	ICD-DX	1	O228X3	Other venous complications in pregnancy, third trimester
Pregnancy-related care	ICD-DX	1	O2290	Venous complication in pregnancy, unspecified, unspecified trimester
Pregnancy-related care	ICD-DX	1	O2292	Venous complication in pregnancy, unspecified, second trimester
Pregnancy-related care	ICD-DX	1	O2293	Venous complication in pregnancy, unspecified, third trimester
Pregnancy-related care	ICD-DX	1	O2300	Infections of kidney in pregnancy, unspecified trimester
Pregnancy-related care	ICD-DX	1	O2301	Infections of kidney in pregnancy, first trimester
Pregnancy-related care	ICD-DX	1	O2302	Infections of kidney in pregnancy, second trimester
Pregnancy-related care	ICD-DX	1	O2303	Infections of kidney in pregnancy, third trimester
Pregnancy-related care	ICD-DX	1	O2310	Infections of bladder in pregnancy, unspecified trimester
Pregnancy-related care	ICD-DX	1	O2311	Infections of bladder in pregnancy, first trimester
Pregnancy-related care	ICD-DX	1	O2312	Infections of bladder in pregnancy, second trimester
Pregnancy-related care	ICD-DX	1	O2313	Infections of bladder in pregnancy, third trimester
Pregnancy-related care	ICD-DX	1	O2320	Infections of urethra in pregnancy, unspecified trimester
Pregnancy-related care	ICD-DX	1	O2321	Infections of urethra in pregnancy, first trimester
Pregnancy-related care	ICD-DX	1	O2322	Infections of urethra in pregnancy, second trimester
Pregnancy-related care	ICD-DX	1	O2323	Infections of urethra in pregnancy, third trimester
Pregnancy-related care	ICD-DX	1	O2330	Infections of other parts of urinary tract in pregnancy, unspecified trimester
Pregnancy-related care	ICD-DX	1	O2331	Infections of other parts of urinary tract in pregnancy, first trimester
Pregnancy-related care	ICD-DX	1	O2332	Infections of other parts of urinary tract in pregnancy, second trimester
Pregnancy-related care	ICD-DX	1	O2333	Infections of other parts of urinary tract in pregnancy, third trimester
Pregnancy-related care	ICD-DX	1	O2340	Unspecified infection of urinary tract in pregnancy, unspecified trimester
Pregnancy-related care	ICD-DX	1	O2341	Unspecified infection of urinary tract in pregnancy, first trimester
Pregnancy-related care	ICD-DX	1	O2342	Unspecified infection of urinary tract in pregnancy, second trimester
Pregnancy-related care	ICD-DX	1	O2343	Unspecified infection of urinary tract in pregnancy, third trimester
Pregnancy-related care	ICD-DX	1	O23511	Infections of cervix in pregnancy, first trimester
Pregnancy-related care	ICD-DX	1	O23512	Infections of cervix in pregnancy, second trimester
Pregnancy-related care	ICD-DX	1	O23513	Infections of cervix in pregnancy, third trimester
Pregnancy-related care	ICD-DX	1	O23521	Salpingo-oophoritis in pregnancy, first trimester
Pregnancy-related care	ICD-DX	1	O23591	Infection of other part of genital tract in pregnancy, first trimester
Pregnancy-related care	ICD-DX	1	O23592	Infection of other part of genital tract in pregnancy, second trimester
Pregnancy-related care	ICD-DX	1	O23593	Infection of other part of genital tract in pregnancy, third trimester
Pregnancy-related care	ICD-DX	1	O23599	Infection of other part of genital tract in pregnancy, unspecified trimester
Pregnancy-related care	ICD-DX	1	O2390	Unspecified genitourinary tract infection in pregnancy, unspecified trimester
Pregnancy-related care	ICD-DX	1	O2391	Unspecified genitourinary tract infection in pregnancy, first trimester
Pregnancy-related care	ICD-DX	1	O2392	Unspecified genitourinary tract infection in pregnancy, second trimester
Pregnancy-related care	ICD-DX	1	O2393	Unspecified genitourinary tract infection in pregnancy, third trimester
Pregnancy-related care	ICD-DX	1	O24011	Pre-existing type 1 diabetes mellitus, in pregnancy, first trimester
Pregnancy-related care	ICD-DX	1	O24012	Pre-existing type 1 diabetes mellitus, in pregnancy, second trimester
Pregnancy-related care	ICD-DX	1	O24013	Pre-existing type 1 diabetes mellitus, in pregnancy, third trimester
Pregnancy-related care	ICD-DX	1	O24019	Pre-existing type 1 diabetes mellitus, in pregnancy, unspecified trimester
Pregnancy-related care	ICD-DX	1	O2402	Pre-existing type 1 diabetes mellitus, in childbirth
Pregnancy-related care	ICD-DX	1	O2403	Pre-existing type 1 diabetes mellitus, in the puerperium
Pregnancy-related care	ICD-DX	1	O24111	Pre-existing type 2 diabetes mellitus, in pregnancy, first trimester
Pregnancy-related care	ICD-DX	1	O24112	Pre-existing type 2 diabetes mellitus, in pregnancy, second trimester
Pregnancy-related care	ICD-DX	1	O24113	Pre-existing type 2 diabetes mellitus, in pregnancy, third trimester
Pregnancy-related care	ICD-DX	1	O24119	Pre-existing type 2 diabetes mellitus, in pregnancy, unspecified trimester
Pregnancy-related care	ICD-DX	1	O2412	Pre-existing type 2 diabetes mellitus, in childbirth
Pregnancy-related care	ICD-DX	1	O2413	Pre-existing type 2 diabetes mellitus, in the puerperium
Pregnancy-related care	ICD-DX	1	O24311	Unspecified pre-existing diabetes mellitus in pregnancy, first trimester
Pregnancy-related care	ICD-DX	1	O24312	Unspecified pre-existing diabetes mellitus in pregnancy, second trimester
Pregnancy-related care	ICD-DX	1	O24313	Unspecified pre-existing diabetes mellitus in pregnancy, third trimester
Pregnancy-related care	ICD-DX	1	O24319	Unspecified pre-existing diabetes mellitus in pregnancy, unspecified trimester
Pregnancy-related care	ICD-DX	1	O2432	Unspecified pre-existing diabetes mellitus in childbirth
Pregnancy-related care	ICD-DX	1	O2433	Unspecified pre-existing diabetes mellitus in the puerperium
Pregnancy-related care	ICD-DX	1	O24410	Gestational diabetes mellitus in pregnancy, diet controlled
Pregnancy-related care	ICD-DX	1	O24414	Gestational diabetes mellitus in pregnancy, insulin controlled
Pregnancy-related care	ICD-DX	1	O24415	Gestational diabetes mellitus in pregnancy, controlled by oral hypoglycemic drugs
Pregnancy-related care	ICD-DX	1	O24419	Gestational diabetes mellitus in pregnancy, unspecified control
Pregnancy-related care	ICD-DX	1	O24420	Gestational diabetes mellitus in childbirth, diet controlled
Pregnancy-related care	ICD-DX	1	O24424	Gestational diabetes mellitus in childbirth, insulin controlled
Pregnancy-related care	ICD-DX	1	O24429	Gestational diabetes mellitus in childbirth, unspecified control
Pregnancy-related care	ICD-DX	1	O24430	Gestational diabetes mellitus in the puerperium, diet controlled
Pregnancy-related care	ICD-DX	1	O24434	Gestational diabetes mellitus in the puerperium, insulin controlled
Pregnancy-related care	ICD-DX	1	O24439	Gestational diabetes mellitus in the puerperium, unspecified control
Pregnancy-related care	ICD-DX	1	O24811	Other pre-existing diabetes mellitus in pregnancy, first trimester
Pregnancy-related care	ICD-DX	1	O24812	Other pre-existing diabetes mellitus in pregnancy, second trimester
Pregnancy-related care	ICD-DX	1	O24813	Other pre-existing diabetes mellitus in pregnancy, third trimester
Pregnancy-related care	ICD-DX	1	O24819	Other pre-existing diabetes mellitus in pregnancy, unspecified trimester
Pregnancy-related care	ICD-DX	1	O2482	Other pre-existing diabetes mellitus in childbirth
Pregnancy-related care	ICD-DX	1	O24911	Unspecified diabetes mellitus in pregnancy, first trimester
Pregnancy-related care	ICD-DX	1	O24912	Unspecified diabetes mellitus in pregnancy, second trimester
Pregnancy-related care	ICD-DX	1	O24913	Unspecified diabetes mellitus in pregnancy, third trimester
Pregnancy-related care	ICD-DX	1	O24919	Unspecified diabetes mellitus in pregnancy, unspecified trimester
Pregnancy-related care	ICD-DX	1	O2492	Unspecified diabetes mellitus in childbirth
Pregnancy-related care	ICD-DX	1	O2493	Unspecified diabetes mellitus in the puerperium
Pregnancy-related care	ICD-DX	1	O2510	Malnutrition in pregnancy, unspecified trimester
Pregnancy-related care	ICD-DX	1	O2511	Malnutrition in pregnancy, first trimester
Pregnancy-related care	ICD-DX	1	O2512	Malnutrition in pregnancy, second trimester
Pregnancy-related care	ICD-DX	1	O2513	Malnutrition in pregnancy, third trimester
Pregnancy-related care	ICD-DX	1	O252	Malnutrition in childbirth
Pregnancy-related care	ICD-DX	1	O253	Malnutrition in the puerperium
Pregnancy-related care	ICD-DX	1	O2600	Excessive weight gain in pregnancy, unspecified trimester
Pregnancy-related care	ICD-DX	1	O2601	Excessive weight gain in pregnancy, first trimester
Pregnancy-related care	ICD-DX	1	O2602	Excessive weight gain in pregnancy, second trimester
Pregnancy-related care	ICD-DX	1	O2603	Excessive weight gain in pregnancy, third trimester
Pregnancy-related care	ICD-DX	1	O2610	Low weight gain in pregnancy, unspecified trimester
Pregnancy-related care	ICD-DX	1	O2611	Low weight gain in pregnancy, first trimester
Pregnancy-related care	ICD-DX	1	O2612	Low weight gain in pregnancy, second trimester
Pregnancy-related care	ICD-DX	1	O2613	Low weight gain in pregnancy, third trimester
Pregnancy-related care	ICD-DX	1	O2620	Pregnancy care for patient with recurrent pregnancy loss, unspecified trimester
Pregnancy-related care	ICD-DX	1	O2621	Pregnancy care for patient with recurrent pregnancy loss, first trimester
Pregnancy-related care	ICD-DX	1	O2622	Pregnancy care for patient with recurrent pregnancy loss, second trimester
Pregnancy-related care	ICD-DX	1	O2623	Pregnancy care for patient with recurrent pregnancy loss, third trimester
Pregnancy-related care	ICD-DX	1	O2630	Retained intrauterine contraceptive device in pregnancy, unspecified trimester
Pregnancy-related care	ICD-DX	1	O2631	Retained intrauterine contraceptive device in pregnancy, first trimester
Pregnancy-related care	ICD-DX	1	O2632	Retained intrauterine contraceptive device in pregnancy, second trimester
Pregnancy-related care	ICD-DX	1	O2633	Retained intrauterine contraceptive device in pregnancy, third trimester
Pregnancy-related care	ICD-DX	1	O2640	Herpes gestationis, unspecified trimester
Pregnancy-related care	ICD-DX	1	O2641	Herpes gestationis, first trimester
Pregnancy-related care	ICD-DX	1	O2642	Herpes gestationis, second trimester
Pregnancy-related care	ICD-DX	1	O2643	Herpes gestationis, third trimester
Pregnancy-related care	ICD-DX	1	O2650	Maternal hypotension syndrome, unspecified trimester
Pregnancy-related care	ICD-DX	1	O2651	Maternal hypotension syndrome, first trimester
Pregnancy-related care	ICD-DX	1	O2652	Maternal hypotension syndrome, second trimester
Pregnancy-related care	ICD-DX	1	O2653	Maternal hypotension syndrome, third trimester
Pregnancy-related care	ICD-DX	1	O26611	Liver and biliary tract disorders in pregnancy, first trimester
Pregnancy-related care	ICD-DX	1	O26612	Liver and biliary tract disorders in pregnancy, second trimester
Pregnancy-related care	ICD-DX	1	O26613	Liver and biliary tract disorders in pregnancy, third trimester
Pregnancy-related care	ICD-DX	1	O26619	Liver and biliary tract disorders in pregnancy, unspecified trimester
Pregnancy-related care	ICD-DX	1	O2662	Liver and biliary tract disorders in childbirth
Pregnancy-related care	ICD-DX	1	O2663	Liver and biliary tract disorders in the puerperium
Pregnancy-related care	ICD-DX	1	O26711	Subluxation of symphysis (pubis) in pregnancy, first trimester
Pregnancy-related care	ICD-DX	1	O26712	Subluxation of symphysis (pubis) in pregnancy, second trimester
Pregnancy-related care	ICD-DX	1	O26713	Subluxation of symphysis (pubis) in pregnancy, third trimester
Pregnancy-related care	ICD-DX	1	O26719	Subluxation of symphysis (pubis) in pregnancy, unspecified trimester
Pregnancy-related care	ICD-DX	1	O2672	Subluxation of symphysis (pubis) in childbirth
Pregnancy-related care	ICD-DX	1	O2673	Subluxation of symphysis (pubis) in the puerperium
Pregnancy-related care	ICD-DX	1	O26811	Pregnancy related exhaustion and fatigue, first trimester
Pregnancy-related care	ICD-DX	1	O26812	Pregnancy related exhaustion and fatigue, second trimester
Pregnancy-related care	ICD-DX	1	O26813	Pregnancy related exhaustion and fatigue, third trimester
Pregnancy-related care	ICD-DX	1	O26819	Pregnancy related exhaustion and fatigue, unspecified trimester
Pregnancy-related care	ICD-DX	1	O26821	Pregnancy related peripheral neuritis, first trimester
Pregnancy-related care	ICD-DX	1	O26822	Pregnancy related peripheral neuritis, second trimester
Pregnancy-related care	ICD-DX	1	O26823	Pregnancy related peripheral neuritis, third trimester
Pregnancy-related care	ICD-DX	1	O26829	Pregnancy related peripheral neuritis, unspecified trimester
Pregnancy-related care	ICD-DX	1	O26831	Pregnancy related renal disease, first trimester
Pregnancy-related care	ICD-DX	1	O26832	Pregnancy related renal disease, second trimester
Pregnancy-related care	ICD-DX	1	O26833	Pregnancy related renal disease, third trimester
Pregnancy-related care	ICD-DX	1	O26839	Pregnancy related renal disease, unspecified trimester
Pregnancy-related care	ICD-DX	1	O26841	Uterine size-date discrepancy, first trimester
Pregnancy-related care	ICD-DX	1	O26842	Uterine size-date discrepancy, second trimester
Pregnancy-related care	ICD-DX	1	O26843	Uterine size-date discrepancy, third trimester
Pregnancy-related care	ICD-DX	1	O26849	Uterine size-date discrepancy, unspecified trimester
Pregnancy-related care	ICD-DX	1	O26851	Spotting complicating pregnancy, first trimester
Pregnancy-related care	ICD-DX	1	O26852	Spotting complicating pregnancy, second trimester
Pregnancy-related care	ICD-DX	1	O26853	Spotting complicating pregnancy, third trimester
Pregnancy-related care	ICD-DX	1	O26859	Spotting complicating pregnancy, unspecified trimester
Pregnancy-related care	ICD-DX	1	O2686	Pruritic urticarial papules and plaques of pregnancy (PUPPP)
Pregnancy-related care	ICD-DX	1	O26872	Cervical shortening, second trimester
Pregnancy-related care	ICD-DX	1	O26873	Cervical shortening, third trimester
Pregnancy-related care	ICD-DX	1	O26879	Cervical shortening, unspecified trimester
Pregnancy-related care	ICD-DX	1	O26891	Other specified pregnancy related conditions, first trimester
Pregnancy-related care	ICD-DX	1	O26892	Other specified pregnancy related conditions, second trimester
Pregnancy-related care	ICD-DX	1	O26893	Other specified pregnancy related conditions, third trimester
Pregnancy-related care	ICD-DX	1	O26899	Other specified pregnancy related conditions, unspecified trimester
Pregnancy-related care	ICD-DX	1	O2690	Pregnancy related conditions, unspecified, unspecified trimester
Pregnancy-related care	ICD-DX	1	O2691	Pregnancy related conditions, unspecified, first trimester
Pregnancy-related care	ICD-DX	1	O2692	Pregnancy related conditions, unspecified, second trimester
Pregnancy-related care	ICD-DX	1	O2693	Pregnancy related conditions, unspecified, third trimester
Pregnancy-related care	ICD-DX	1	O280	Abnormal hematological finding on antenatal screening of mother
Pregnancy-related care	ICD-DX	1	O281	Abnormal biochemical finding on antenatal screening of mother
Pregnancy-related care	ICD-DX	1	O282	Abnormal cytological finding on antenatal screening of mother
Pregnancy-related care	ICD-DX	1	O283	Abnormal ultrasonic finding on antenatal screening of mother
Pregnancy-related care	ICD-DX	1	O284	Abnormal radiological finding on antenatal screening of mother
Pregnancy-related care	ICD-DX	1	O285	Abnormal chromosomal and genetic finding on antenatal screening of mother
Pregnancy-related care	ICD-DX	1	O288	Other abnormal findings on antenatal screening of mother
Pregnancy-related care	ICD-DX	1	O289	Unspecified abnormal findings on antenatal screening of mother
Pregnancy-related care	ICD-DX	1	O29012	Aspiration pneumonitis due to anesthesia during pregnancy, second trimester
Pregnancy-related care	ICD-DX	1	O29019	Aspiration pneumonitis due to anesthesia during pregnancy, unspecified trimester
Pregnancy-related care	ICD-DX	1	O29111	Cardiac arrest due to anesthesia during pregnancy, first trimester
Pregnancy-related care	ICD-DX	1	O29193	Other cardiac complications of anesthesia during pregnancy, third trimester
Pregnancy-related care	ICD-DX	1	O29291	Other central nervous system complications of anesthesia during pregnancy, first trimester
Pregnancy-related care	ICD-DX	1	O29293	Other central nervous system complications of anesthesia during pregnancy, third trimester
Pregnancy-related care	ICD-DX	1	O2940	Spinal and epidural anesthesia induced headache during pregnancy, unspecified trimester
Pregnancy-related care	ICD-DX	1	O2941	Spinal and epidural anesthesia induced headache during pregnancy, first trimester
Pregnancy-related care	ICD-DX	1	O2942	Spinal and epidural anesthesia induced headache during pregnancy, second trimester
Pregnancy-related care	ICD-DX	1	O2943	Spinal and epidural anesthesia induced headache during pregnancy, third trimester
Pregnancy-related care	ICD-DX	1	O295X3	Other complications of spinal and epidural anesthesia during pregnancy, third trimester
Pregnancy-related care	ICD-DX	1	O30001	Twin pregnancy, unspecified number of placenta and unspecified number of amniotic sacs, first trimester
Pregnancy-related care	ICD-DX	1	O30002	Twin pregnancy, unspecified number of placenta and unspecified number of amniotic sacs, second trimester
Pregnancy-related care	ICD-DX	1	O30003	Twin pregnancy, unspecified number of placenta and unspecified number of amniotic sacs, third trimester
Pregnancy-related care	ICD-DX	1	O30009	Twin pregnancy, unspecified number of placenta and unspecified number of amniotic sacs, unspecified trimester
Pregnancy-related care	ICD-DX	1	O30011	Twin pregnancy, monochorionic/monoamniotic, first trimester
Pregnancy-related care	ICD-DX	1	O30012	Twin pregnancy, monochorionic/monoamniotic, second trimester
Pregnancy-related care	ICD-DX	1	O30013	Twin pregnancy, monochorionic/monoamniotic, third trimester
Pregnancy-related care	ICD-DX	1	O30019	Twin pregnancy, monochorionic/monoamniotic, unspecified trimester
Pregnancy-related care	ICD-DX	1	O30021	Conjoined twin pregnancy, first trimester
Pregnancy-related care	ICD-DX	1	O30022	Conjoined twin pregnancy, second trimester
Pregnancy-related care	ICD-DX	1	O30023	Conjoined twin pregnancy, third trimester
Pregnancy-related care	ICD-DX	1	O30031	Twin pregnancy, monochorionic/diamniotic, first trimester
Pregnancy-related care	ICD-DX	1	O30032	Twin pregnancy, monochorionic/diamniotic, second trimester
Pregnancy-related care	ICD-DX	1	O30033	Twin pregnancy, monochorionic/diamniotic, third trimester
Pregnancy-related care	ICD-DX	1	O30039	Twin pregnancy, monochorionic/diamniotic, unspecified trimester
Pregnancy-related care	ICD-DX	1	O30041	Twin pregnancy, dichorionic/diamniotic, first trimester
Pregnancy-related care	ICD-DX	1	O30042	Twin pregnancy, dichorionic/diamniotic, second trimester
Pregnancy-related care	ICD-DX	1	O30043	Twin pregnancy, dichorionic/diamniotic, third trimester
Pregnancy-related care	ICD-DX	1	O30049	Twin pregnancy, dichorionic/diamniotic, unspecified trimester
Pregnancy-related care	ICD-DX	1	O30091	Twin pregnancy, unable to determine number of placenta and number of amniotic sacs, first trimester
Pregnancy-related care	ICD-DX	1	O30092	Twin pregnancy, unable to determine number of placenta and number of amniotic sacs, second trimester
Pregnancy-related care	ICD-DX	1	O30093	Twin pregnancy, unable to determine number of placenta and number of amniotic sacs, third trimester
Pregnancy-related care	ICD-DX	1	O30099	Twin pregnancy, unable to determine number of placenta and number of amniotic sacs, unspecified trimester
Pregnancy-related care	ICD-DX	1	O30101	Triplet pregnancy, unspecified number of placenta and unspecified number of amniotic sacs, first trimester
Pregnancy-related care	ICD-DX	1	O30102	Triplet pregnancy, unspecified number of placenta and unspecified number of amniotic sacs, second trimester
Pregnancy-related care	ICD-DX	1	O30103	Triplet pregnancy, unspecified number of placenta and unspecified number of amniotic sacs, third trimester
Pregnancy-related care	ICD-DX	1	O30109	Triplet pregnancy, unspecified number of placenta and unspecified number of amniotic sacs, unspecified trimester
Pregnancy-related care	ICD-DX	1	O30111	Triplet pregnancy with two or more monochorionic fetuses, first trimester
Pregnancy-related care	ICD-DX	1	O30112	Triplet pregnancy with two or more monochorionic fetuses, second trimester
Pregnancy-related care	ICD-DX	1	O30113	Triplet pregnancy with two or more monochorionic fetuses, third trimester
Pregnancy-related care	ICD-DX	1	O30119	Triplet pregnancy with two or more monochorionic fetuses, unspecified trimester
Pregnancy-related care	ICD-DX	1	O30121	Triplet pregnancy with two or more monoamniotic fetuses, first trimester
Pregnancy-related care	ICD-DX	1	O30122	Triplet pregnancy with two or more monoamniotic fetuses, second trimester
Pregnancy-related care	ICD-DX	1	O30123	Triplet pregnancy with two or more monoamniotic fetuses, third trimester
Pregnancy-related care	ICD-DX	1	O30191	Triplet pregnancy, unable to determine number of placenta and number of amniotic sacs, first trimester
Pregnancy-related care	ICD-DX	1	O30193	Triplet pregnancy, unable to determine number of placenta and number of amniotic sacs, third trimester
Pregnancy-related care	ICD-DX	1	O30202	Quadruplet pregnancy, unspecified number of placenta and unspecified number of amniotic sacs, second trimester
Pregnancy-related care	ICD-DX	1	O30209	Quadruplet pregnancy, unspecified number of placenta and unspecified number of amniotic sacs, unspecified trimester
Pregnancy-related care	ICD-DX	1	O30292	Quadruplet pregnancy, unable to determine number of placenta and number of amniotic sacs, second trimester
Pregnancy-related care	ICD-DX	1	O30293	Quadruplet pregnancy, unable to determine number of placenta and number of amniotic sacs, third trimester
Pregnancy-related care	ICD-DX	1	O30813	Other specified multiple gestation with two or more monochorionic fetuses, third trimester
Pregnancy-related care	ICD-DX	1	O3090	Multiple gestation, unspecified, unspecified trimester
Pregnancy-related care	ICD-DX	1	O3091	Multiple gestation, unspecified, first trimester
Pregnancy-related care	ICD-DX	1	O3092	Multiple gestation, unspecified, second trimester
Pregnancy-related care	ICD-DX	1	O3093	Multiple gestation, unspecified, third trimester
Pregnancy-related care	ICD-DX	1	O3110X0	Continuing pregnancy after spontaneous abortion of one fetus or more, unspecified trimester, not applicable or unspecified
Pregnancy-related care	ICD-DX	1	O3110X1	Continuing pregnancy after spontaneous abortion of one fetus or more, unspecified trimester, fetus 1
Pregnancy-related care	ICD-DX	1	O3110X2	Continuing pregnancy after spontaneous abortion of one fetus or more, unspecified trimester, fetus 2
Pregnancy-related care	ICD-DX	1	O3110X3	Continuing pregnancy after spontaneous abortion of one fetus or more, unspecified trimester, fetus 3
Pregnancy-related care	ICD-DX	1	O3111X1	Continuing pregnancy after spontaneous abortion of one fetus or more, first trimester, fetus 1
Pregnancy-related care	ICD-DX	1	O3111X2	Continuing pregnancy after spontaneous abortion of one fetus or more, first trimester, fetus 2
Pregnancy-related care	ICD-DX	1	O3112X0	Continuing pregnancy after spontaneous abortion of one fetus or more, second trimester, not applicable or unspecified
Pregnancy-related care	ICD-DX	1	O3112X1	Continuing pregnancy after spontaneous abortion of one fetus or more, second trimester, fetus 1
Pregnancy-related care	ICD-DX	1	O3112X2	Continuing pregnancy after spontaneous abortion of one fetus or more, second trimester, fetus 2
Pregnancy-related care	ICD-DX	1	O3113X0	Continuing pregnancy after spontaneous abortion of one fetus or more, third trimester, not applicable or unspecified
Pregnancy-related care	ICD-DX	1	O3113X1	Continuing pregnancy after spontaneous abortion of one fetus or more, third trimester, fetus 1
Pregnancy-related care	ICD-DX	1	O3113X2	Continuing pregnancy after spontaneous abortion of one fetus or more, third trimester, fetus 2
Pregnancy-related care	ICD-DX	1	O3113X3	Continuing pregnancy after spontaneous abortion of one fetus or more, third trimester, fetus 3
Pregnancy-related care	ICD-DX	1	O3120X0	Continuing pregnancy after intrauterine death of one fetus or more, unspecified trimester, not applicable or unspecified
Pregnancy-related care	ICD-DX	1	O3120X1	Continuing pregnancy after intrauterine death of one fetus or more, unspecified trimester, fetus 1
Pregnancy-related care	ICD-DX	1	O3120X2	Continuing pregnancy after intrauterine death of one fetus or more, unspecified trimester, fetus 2
Pregnancy-related care	ICD-DX	1	O3120X3	Continuing pregnancy after intrauterine death of one fetus or more, unspecified trimester, fetus 3
Pregnancy-related care	ICD-DX	1	O3121X0	Continuing pregnancy after intrauterine death of one fetus or more, first trimester, not applicable or unspecified
Pregnancy-related care	ICD-DX	1	O3121X1	Continuing pregnancy after intrauterine death of one fetus or more, first trimester, fetus 1
Pregnancy-related care	ICD-DX	1	O3121X2	Continuing pregnancy after intrauterine death of one fetus or more, first trimester, fetus 2
Pregnancy-related care	ICD-DX	1	O3121X3	Continuing pregnancy after intrauterine death of one fetus or more, first trimester, fetus 3
Pregnancy-related care	ICD-DX	1	O3121X9	Continuing pregnancy after intrauterine death of one fetus or more, first trimester, other fetus
Pregnancy-related care	ICD-DX	1	O3122X0	Continuing pregnancy after intrauterine death of one fetus or more, second trimester, not applicable or unspecified
Pregnancy-related care	ICD-DX	1	O3122X1	Continuing pregnancy after intrauterine death of one fetus or more, second trimester, fetus 1
Pregnancy-related care	ICD-DX	1	O3122X2	Continuing pregnancy after intrauterine death of one fetus or more, second trimester, fetus 2
Pregnancy-related care	ICD-DX	1	O3123X0	Continuing pregnancy after intrauterine death of one fetus or more, third trimester, not applicable or unspecified
Pregnancy-related care	ICD-DX	1	O3123X1	Continuing pregnancy after intrauterine death of one fetus or more, third trimester, fetus 1
Pregnancy-related care	ICD-DX	1	O3123X2	Continuing pregnancy after intrauterine death of one fetus or more, third trimester, fetus 2
Pregnancy-related care	ICD-DX	1	O3123X3	Continuing pregnancy after intrauterine death of one fetus or more, third trimester, fetus 3
Pregnancy-related care	ICD-DX	1	O3130X0	Continuing pregnancy after elective fetal reduction of one fetus or more, unspecified trimester, not applicable or unspecified
Pregnancy-related care	ICD-DX	1	O3131X0	Continuing pregnancy after elective fetal reduction of one fetus or more, first trimester, not applicable or unspecified
Pregnancy-related care	ICD-DX	1	O3131X1	Continuing pregnancy after elective fetal reduction of one fetus or more, first trimester, fetus 1
Pregnancy-related care	ICD-DX	1	O3131X2	Continuing pregnancy after elective fetal reduction of one fetus or more, first trimester, fetus 2
Pregnancy-related care	ICD-DX	1	O3131X3	Continuing pregnancy after elective fetal reduction of one fetus or more, first trimester, fetus 3
Pregnancy-related care	ICD-DX	1	O3132X0	Continuing pregnancy after elective fetal reduction of one fetus or more, second trimester, not applicable or unspecified
Pregnancy-related care	ICD-DX	1	O3132X1	Continuing pregnancy after elective fetal reduction of one fetus or more, second trimester, fetus 1
Pregnancy-related care	ICD-DX	1	O3132X2	Continuing pregnancy after elective fetal reduction of one fetus or more, second trimester, fetus 2
Pregnancy-related care	ICD-DX	1	O3132X3	Continuing pregnancy after elective fetal reduction of one fetus or more, second trimester, fetus 3
Pregnancy-related care	ICD-DX	1	O3133X0	Continuing pregnancy after elective fetal reduction of one fetus or more, third trimester, not applicable or unspecified
Pregnancy-related care	ICD-DX	1	O3133X1	Continuing pregnancy after elective fetal reduction of one fetus or more, third trimester, fetus 1
Pregnancy-related care	ICD-DX	1	O3133X2	Continuing pregnancy after elective fetal reduction of one fetus or more, third trimester, fetus 2
Pregnancy-related care	ICD-DX	1	O3133X3	Continuing pregnancy after elective fetal reduction of one fetus or more, third trimester, fetus 3
Pregnancy-related care	ICD-DX	1	O318X10	Other complications specific to multiple gestation, first trimester, not applicable or unspecified
Pregnancy-related care	ICD-DX	1	O318X21	Other complications specific to multiple gestation, second trimester, fetus 1
Pregnancy-related care	ICD-DX	1	O318X22	Other complications specific to multiple gestation, second trimester, fetus 2
Pregnancy-related care	ICD-DX	1	O318X30	Other complications specific to multiple gestation, third trimester, not applicable or unspecified
Pregnancy-related care	ICD-DX	1	O318X31	Other complications specific to multiple gestation, third trimester, fetus 1
Pregnancy-related care	ICD-DX	1	O318X32	Other complications specific to multiple gestation, third trimester, fetus 2
Pregnancy-related care	ICD-DX	1	O318X90	Other complications specific to multiple gestation, unspecified trimester, not applicable or unspecified
Pregnancy-related care	ICD-DX	1	O320XX0	Maternal care for unstable lie, not applicable or unspecified
Pregnancy-related care	ICD-DX	1	O320XX1	Maternal care for unstable lie, fetus 1
Pregnancy-related care	ICD-DX	1	O320XX2	Maternal care for unstable lie, fetus 2
Pregnancy-related care	ICD-DX	1	O320XX3	Maternal care for unstable lie, fetus 3
Pregnancy-related care	ICD-DX	1	O320XX9	Maternal care for unstable lie, other fetus
Pregnancy-related care	ICD-DX	1	O321XX0	Maternal care for breech presentation, not applicable or unspecified
Pregnancy-related care	ICD-DX	1	O321XX1	Maternal care for breech presentation, fetus 1
Pregnancy-related care	ICD-DX	1	O321XX2	Maternal care for breech presentation, fetus 2
Pregnancy-related care	ICD-DX	1	O321XX3	Maternal care for breech presentation, fetus 3
Pregnancy-related care	ICD-DX	1	O321XX4	Maternal care for breech presentation, fetus 4
Pregnancy-related care	ICD-DX	1	O321XX9	Maternal care for breech presentation, other fetus
Pregnancy-related care	ICD-DX	1	O322XX0	Maternal care for transverse and oblique lie, not applicable or unspecified
Pregnancy-related care	ICD-DX	1	O322XX1	Maternal care for transverse and oblique lie, fetus 1
Pregnancy-related care	ICD-DX	1	O322XX2	Maternal care for transverse and oblique lie, fetus 2
Pregnancy-related care	ICD-DX	1	O322XX3	Maternal care for transverse and oblique lie, fetus 3
Pregnancy-related care	ICD-DX	1	O322XX9	Maternal care for transverse and oblique lie, other fetus
Pregnancy-related care	ICD-DX	1	O323XX0	Maternal care for face, brow and chin presentation, not applicable or unspecified
Pregnancy-related care	ICD-DX	1	O323XX1	Maternal care for face, brow and chin presentation, fetus 1
Pregnancy-related care	ICD-DX	1	O323XX9	Maternal care for face, brow and chin presentation, other fetus
Pregnancy-related care	ICD-DX	1	O324XX0	Maternal care for high head at term, not applicable or unspecified
Pregnancy-related care	ICD-DX	1	O324XX1	Maternal care for high head at term, fetus 1
Pregnancy-related care	ICD-DX	1	O324XX2	Maternal care for high head at term, fetus 2
Pregnancy-related care	ICD-DX	1	O324XX3	Maternal care for high head at term, fetus 3
Pregnancy-related care	ICD-DX	1	O326XX0	Maternal care for compound presentation, not applicable or unspecified
Pregnancy-related care	ICD-DX	1	O326XX1	Maternal care for compound presentation, fetus 1
Pregnancy-related care	ICD-DX	1	O326XX2	Maternal care for compound presentation, fetus 2
Pregnancy-related care	ICD-DX	1	O328XX0	Maternal care for other malpresentation of fetus, not applicable or unspecified
Pregnancy-related care	ICD-DX	1	O328XX1	Maternal care for other malpresentation of fetus, fetus 1
Pregnancy-related care	ICD-DX	1	O328XX2	Maternal care for other malpresentation of fetus, fetus 2
Pregnancy-related care	ICD-DX	1	O328XX3	Maternal care for other malpresentation of fetus, fetus 3
Pregnancy-related care	ICD-DX	1	O328XX9	Maternal care for other malpresentation of fetus, other fetus
Pregnancy-related care	ICD-DX	1	O329XX0	Maternal care for malpresentation of fetus, unspecified, not applicable or unspecified
Pregnancy-related care	ICD-DX	1	O329XX1	Maternal care for malpresentation of fetus, unspecified, fetus 1
Pregnancy-related care	ICD-DX	1	O329XX2	Maternal care for malpresentation of fetus, unspecified, fetus 2
Pregnancy-related care	ICD-DX	1	O329XX9	Maternal care for malpresentation of fetus, unspecified, other fetus
Pregnancy-related care	ICD-DX	1	O330	Maternal care for disproportion due to deformity of maternal pelvic bones
Pregnancy-related care	ICD-DX	1	O331	Maternal care for disproportion due to generally contracted pelvis
Pregnancy-related care	ICD-DX	1	O332	Maternal care for disproportion due to inlet contraction of pelvis
Pregnancy-related care	ICD-DX	1	O333XX0	Maternal care for disproportion due to outlet contraction of pelvis, not applicable or unspecified
Pregnancy-related care	ICD-DX	1	O334XX0	Maternal care for disproportion of mixed maternal and fetal origin, not applicable or unspecified
Pregnancy-related care	ICD-DX	1	O334XX1	Maternal care for disproportion of mixed maternal and fetal origin, fetus 1
Pregnancy-related care	ICD-DX	1	O335XX0	Maternal care for disproportion due to unusually large fetus, not applicable or unspecified
Pregnancy-related care	ICD-DX	1	O335XX1	Maternal care for disproportion due to unusually large fetus, fetus 1
Pregnancy-related care	ICD-DX	1	O335XX9	Maternal care for disproportion due to unusually large fetus, other fetus
Pregnancy-related care	ICD-DX	1	O336XX0	Maternal care for disproportion due to hydrocephalic fetus, not applicable or unspecified
Pregnancy-related care	ICD-DX	1	O336XX1	Maternal care for disproportion due to hydrocephalic fetus, fetus 1
Pregnancy-related care	ICD-DX	1	O337	Maternal care for disproportion due to other fetal deformities
Pregnancy-related care	ICD-DX	1	O338	Maternal care for disproportion of other origin
Pregnancy-related care	ICD-DX	1	O339	Maternal care for disproportion, unspecified
Pregnancy-related care	ICD-DX	1	O3400	Maternal care for unspecified congenital malformation of uterus, unspecified trimester
Pregnancy-related care	ICD-DX	1	O3401	Maternal care for unspecified congenital malformation of uterus, first trimester
Pregnancy-related care	ICD-DX	1	O3402	Maternal care for unspecified congenital malformation of uterus, second trimester
Pregnancy-related care	ICD-DX	1	O3403	Maternal care for unspecified congenital malformation of uterus, third trimester
Pregnancy-related care	ICD-DX	1	O3410	Maternal care for benign tumor of corpus uteri, unspecified trimester
Pregnancy-related care	ICD-DX	1	O3411	Maternal care for benign tumor of corpus uteri, first trimester
Pregnancy-related care	ICD-DX	1	O3412	Maternal care for benign tumor of corpus uteri, second trimester
Pregnancy-related care	ICD-DX	1	O3413	Maternal care for benign tumor of corpus uteri, third trimester
Pregnancy-related care	ICD-DX	1	O3421	Maternal care for scar from previous cesarean delivery
Pregnancy-related care	ICD-DX	1	O34219	Maternal care for unspecified type scar from previous cesarean delivery
Pregnancy-related care	ICD-DX	1	O3429	Maternal care due to uterine scar from other previous surgery
Pregnancy-related care	ICD-DX	1	O3430	Maternal care for cervical incompetence, unspecified trimester
Pregnancy-related care	ICD-DX	1	O3431	Maternal care for cervical incompetence, first trimester
Pregnancy-related care	ICD-DX	1	O3432	Maternal care for cervical incompetence, second trimester
Pregnancy-related care	ICD-DX	1	O3433	Maternal care for cervical incompetence, third trimester
Pregnancy-related care	ICD-DX	1	O3440	Maternal care for other abnormalities of cervix, unspecified trimester
Pregnancy-related care	ICD-DX	1	O3441	Maternal care for other abnormalities of cervix, first trimester
Pregnancy-related care	ICD-DX	1	O3442	Maternal care for other abnormalities of cervix, second trimester
Pregnancy-related care	ICD-DX	1	O3443	Maternal care for other abnormalities of cervix, third trimester
Pregnancy-related care	ICD-DX	1	O34511	Maternal care for incarceration of gravid uterus, first trimester
Pregnancy-related care	ICD-DX	1	O34512	Maternal care for incarceration of gravid uterus, second trimester
Pregnancy-related care	ICD-DX	1	O34513	Maternal care for incarceration of gravid uterus, third trimester
Pregnancy-related care	ICD-DX	1	O34519	Maternal care for incarceration of gravid uterus, unspecified trimester
Pregnancy-related care	ICD-DX	1	O34521	Maternal care for prolapse of gravid uterus, first trimester
Pregnancy-related care	ICD-DX	1	O34522	Maternal care for prolapse of gravid uterus, second trimester
Pregnancy-related care	ICD-DX	1	O34523	Maternal care for prolapse of gravid uterus, third trimester
Pregnancy-related care	ICD-DX	1	O34529	Maternal care for prolapse of gravid uterus, unspecified trimester
Pregnancy-related care	ICD-DX	1	O34531	Maternal care for retroversion of gravid uterus, first trimester
Pregnancy-related care	ICD-DX	1	O34532	Maternal care for retroversion of gravid uterus, second trimester
Pregnancy-related care	ICD-DX	1	O34533	Maternal care for retroversion of gravid uterus, third trimester
Pregnancy-related care	ICD-DX	1	O34539	Maternal care for retroversion of gravid uterus, unspecified trimester
Pregnancy-related care	ICD-DX	1	O34591	Maternal care for other abnormalities of gravid uterus, first trimester
Pregnancy-related care	ICD-DX	1	O34592	Maternal care for other abnormalities of gravid uterus, second trimester
Pregnancy-related care	ICD-DX	1	O34593	Maternal care for other abnormalities of gravid uterus, third trimester
Pregnancy-related care	ICD-DX	1	O34599	Maternal care for other abnormalities of gravid uterus, unspecified trimester
Pregnancy-related care	ICD-DX	1	O3460	Maternal care for abnormality of vagina, unspecified trimester
Pregnancy-related care	ICD-DX	1	O3461	Maternal care for abnormality of vagina, first trimester
Pregnancy-related care	ICD-DX	1	O3462	Maternal care for abnormality of vagina, second trimester
Pregnancy-related care	ICD-DX	1	O3463	Maternal care for abnormality of vagina, third trimester
Pregnancy-related care	ICD-DX	1	O3470	Maternal care for abnormality of vulva and perineum, unspecified trimester
Pregnancy-related care	ICD-DX	1	O3471	Maternal care for abnormality of vulva and perineum, first trimester
Pregnancy-related care	ICD-DX	1	O3472	Maternal care for abnormality of vulva and perineum, second trimester
Pregnancy-related care	ICD-DX	1	O3473	Maternal care for abnormality of vulva and perineum, third trimester
Pregnancy-related care	ICD-DX	1	O3480	Maternal care for other abnormalities of pelvic organs, unspecified trimester
Pregnancy-related care	ICD-DX	1	O3481	Maternal care for other abnormalities of pelvic organs, first trimester
Pregnancy-related care	ICD-DX	1	O3482	Maternal care for other abnormalities of pelvic organs, second trimester
Pregnancy-related care	ICD-DX	1	O3483	Maternal care for other abnormalities of pelvic organs, third trimester
Pregnancy-related care	ICD-DX	1	O3490	Maternal care for abnormality of pelvic organ, unspecified, unspecified trimester
Pregnancy-related care	ICD-DX	1	O3491	Maternal care for abnormality of pelvic organ, unspecified, first trimester
Pregnancy-related care	ICD-DX	1	O3492	Maternal care for abnormality of pelvic organ, unspecified, second trimester
Pregnancy-related care	ICD-DX	1	O3493	Maternal care for abnormality of pelvic organ, unspecified, third trimester
Pregnancy-related care	ICD-DX	1	O3500X0	Maternal care for (suspected) central nervous system malformation or damage in fetus, unspecified, not applicable or unspecified
Pregnancy-related care	ICD-DX	1	O3500X1	Maternal care for (suspected) central nervous system malformation or damage in fetus, unspecified, fetus 1
Pregnancy-related care	ICD-DX	1	O3500X2	Maternal care for (suspected) central nervous system malformation or damage in fetus, unspecified, fetus 2
Pregnancy-related care	ICD-DX	1	O3500X3	Maternal care for (suspected) central nervous system malformation or damage in fetus, unspecified, fetus 3
Pregnancy-related care	ICD-DX	1	O3500X4	Maternal care for (suspected) central nervous system malformation or damage in fetus, unspecified, fetus 4
Pregnancy-related care	ICD-DX	1	O3500X5	Maternal care for (suspected) central nervous system malformation or damage in fetus, unspecified, fetus 5
Pregnancy-related care	ICD-DX	1	O3500X9	Maternal care for (suspected) central nervous system malformation or damage in fetus, unspecified, other fetus
Pregnancy-related care	ICD-DX	1	O3501X0	Maternal care for (suspected) central nervous system malformation or damage in fetus, agenesis of the corpus callosum, not applicable or unspecified
Pregnancy-related care	ICD-DX	1	O3501X1	Maternal care for (suspected) central nervous system malformation or damage in fetus, agenesis of the corpus callosum, fetus 1
Pregnancy-related care	ICD-DX	1	O3501X2	Maternal care for (suspected) central nervous system malformation or damage in fetus, agenesis of the corpus callosum, fetus 2
Pregnancy-related care	ICD-DX	1	O3501X3	Maternal care for (suspected) central nervous system malformation or damage in fetus, agenesis of the corpus callosum, fetus 3
Pregnancy-related care	ICD-DX	1	O3501X4	Maternal care for (suspected) central nervous system malformation or damage in fetus, agenesis of the corpus callosum, fetus 4
Pregnancy-related care	ICD-DX	1	O3501X5	Maternal care for (suspected) central nervous system malformation or damage in fetus, agenesis of the corpus callosum, fetus 5
Pregnancy-related care	ICD-DX	1	O3501X9	Maternal care for (suspected) central nervous system malformation or damage in fetus, agenesis of the corpus callosum, other fetus
Pregnancy-related care	ICD-DX	1	O3502X0	Maternal care for (suspected) central nervous system malformation or damage in fetus, anencephaly, not applicable or unspecified
Pregnancy-related care	ICD-DX	1	O3502X1	Maternal care for (suspected) central nervous system malformation or damage in fetus, anencephaly, fetus 1
Pregnancy-related care	ICD-DX	1	O3502X2	Maternal care for (suspected) central nervous system malformation or damage in fetus, anencephaly, fetus 2
Pregnancy-related care	ICD-DX	1	O3502X3	Maternal care for (suspected) central nervous system malformation or damage in fetus, anencephaly, fetus 3
Pregnancy-related care	ICD-DX	1	O3502X4	Maternal care for (suspected) central nervous system malformation or damage in fetus, anencephaly, fetus 4
Pregnancy-related care	ICD-DX	1	O3502X5	Maternal care for (suspected) central nervous system malformation or damage in fetus, anencephaly, fetus 5
Pregnancy-related care	ICD-DX	1	O3502X9	Maternal care for (suspected) central nervous system malformation or damage in fetus, anencephaly, other fetus
Pregnancy-related care	ICD-DX	1	O3503X0	Maternal care for (suspected) central nervous system malformation or damage in fetus, choroid plexus cysts, not applicable or unspecified
Pregnancy-related care	ICD-DX	1	O3503X1	Maternal care for (suspected) central nervous system malformation or damage in fetus, choroid plexus cysts, fetus 1
Pregnancy-related care	ICD-DX	1	O3503X2	Maternal care for (suspected) central nervous system malformation or damage in fetus, choroid plexus cysts, fetus 2
Pregnancy-related care	ICD-DX	1	O3503X3	Maternal care for (suspected) central nervous system malformation or damage in fetus, choroid plexus cysts, fetus 3
Pregnancy-related care	ICD-DX	1	O3503X4	Maternal care for (suspected) central nervous system malformation or damage in fetus, choroid plexus cysts, fetus 4
Pregnancy-related care	ICD-DX	1	O3503X5	Maternal care for (suspected) central nervous system malformation or damage in fetus, choroid plexus cysts, fetus 5
Pregnancy-related care	ICD-DX	1	O3503X9	Maternal care for (suspected) central nervous system malformation or damage in fetus, choroid plexus cysts, other fetus
Pregnancy-related care	ICD-DX	1	O3504X0	Maternal care for (suspected) central nervous system malformation or damage in fetus, encephalocele, not applicable or unspecified
Pregnancy-related care	ICD-DX	1	O3504X1	Maternal care for (suspected) central nervous system malformation or damage in fetus, encephalocele, fetus 1
Pregnancy-related care	ICD-DX	1	O3504X2	Maternal care for (suspected) central nervous system malformation or damage in fetus, encephalocele, fetus 2
Pregnancy-related care	ICD-DX	1	O3504X3	Maternal care for (suspected) central nervous system malformation or damage in fetus, encephalocele, fetus 3
Pregnancy-related care	ICD-DX	1	O3504X4	Maternal care for (suspected) central nervous system malformation or damage in fetus, encephalocele, fetus 4
Pregnancy-related care	ICD-DX	1	O3504X5	Maternal care for (suspected) central nervous system malformation or damage in fetus, encephalocele, fetus 5
Pregnancy-related care	ICD-DX	1	O3504X9	Maternal care for (suspected) central nervous system malformation or damage in fetus, encephalocele, other fetus
Pregnancy-related care	ICD-DX	1	O3505X0	Maternal care for (suspected) central nervous system malformation or damage in fetus, holoprosencephaly, not applicable or unspecified
Pregnancy-related care	ICD-DX	1	O3505X1	Maternal care for (suspected) central nervous system malformation or damage in fetus, holoprosencephaly, fetus 1
Pregnancy-related care	ICD-DX	1	O3505X2	Maternal care for (suspected) central nervous system malformation or damage in fetus, holoprosencephaly, fetus 2
Pregnancy-related care	ICD-DX	1	O3505X3	Maternal care for (suspected) central nervous system malformation or damage in fetus, holoprosencephaly, fetus 3
Pregnancy-related care	ICD-DX	1	O3505X4	Maternal care for (suspected) central nervous system malformation or damage in fetus, holoprosencephaly, fetus 4
Pregnancy-related care	ICD-DX	1	O3505X5	Maternal care for (suspected) central nervous system malformation or damage in fetus, holoprosencephaly, fetus 5
Pregnancy-related care	ICD-DX	1	O3505X9	Maternal care for (suspected) central nervous system malformation or damage in fetus, holoprosencephaly, other fetus
Pregnancy-related care	ICD-DX	1	O3506X0	Maternal care for (suspected) central nervous system malformation or damage in fetus, hydrocephaly, not applicable or unspecified
Pregnancy-related care	ICD-DX	1	O3506X1	Maternal care for (suspected) central nervous system malformation or damage in fetus, hydrocephaly, fetus 1
Pregnancy-related care	ICD-DX	1	O3506X2	Maternal care for (suspected) central nervous system malformation or damage in fetus, hydrocephaly, fetus 2
Pregnancy-related care	ICD-DX	1	O3506X3	Maternal care for (suspected) central nervous system malformation or damage in fetus, hydrocephaly, fetus 3
Pregnancy-related care	ICD-DX	1	O3506X4	Maternal care for (suspected) central nervous system malformation or damage in fetus, hydrocephaly, fetus 4
Pregnancy-related care	ICD-DX	1	O3506X5	Maternal care for (suspected) central nervous system malformation or damage in fetus, hydrocephaly, fetus 5
Pregnancy-related care	ICD-DX	1	O3506X9	Maternal care for (suspected) central nervous system malformation or damage in fetus, hydrocephaly, other fetus
Pregnancy-related care	ICD-DX	1	O3507X0	Maternal care for (suspected) central nervous system malformation or damage in fetus, microcephaly, not applicable or unspecified
Pregnancy-related care	ICD-DX	1	O3507X1	Maternal care for (suspected) central nervous system malformation or damage in fetus, microcephaly, fetus 1
Pregnancy-related care	ICD-DX	1	O3507X2	Maternal care for (suspected) central nervous system malformation or damage in fetus, microcephaly, fetus 2
Pregnancy-related care	ICD-DX	1	O3507X3	Maternal care for (suspected) central nervous system malformation or damage in fetus, microcephaly, fetus 3
Pregnancy-related care	ICD-DX	1	O3507X4	Maternal care for (suspected) central nervous system malformation or damage in fetus, microcephaly, fetus 4
Pregnancy-related care	ICD-DX	1	O3507X5	Maternal care for (suspected) central nervous system malformation or damage in fetus, microcephaly, fetus 5
Pregnancy-related care	ICD-DX	1	O3507X9	Maternal care for (suspected) central nervous system malformation or damage in fetus, microcephaly, other fetus
Pregnancy-related care	ICD-DX	1	O3508X0	Maternal care for (suspected) central nervous system malformation or damage in fetus, spina bifida, not applicable or unspecified
Pregnancy-related care	ICD-DX	1	O3508X1	Maternal care for (suspected) central nervous system malformation or damage in fetus, spina bifida, fetus 1
Pregnancy-related care	ICD-DX	1	O3508X2	Maternal care for (suspected) central nervous system malformation or damage in fetus, spina bifida, fetus 2
Pregnancy-related care	ICD-DX	1	O3508X3	Maternal care for (suspected) central nervous system malformation or damage in fetus, spina bifida, fetus 3
Pregnancy-related care	ICD-DX	1	O3508X4	Maternal care for (suspected) central nervous system malformation or damage in fetus, spina bifida, fetus 4
Pregnancy-related care	ICD-DX	1	O3508X5	Maternal care for (suspected) central nervous system malformation or damage in fetus, spina bifida, fetus 5
Pregnancy-related care	ICD-DX	1	O3508X9	Maternal care for (suspected) central nervous system malformation or damage in fetus, spina bifida, other fetus
Pregnancy-related care	ICD-DX	1	O3509X0	Maternal care for (suspected) other central nervous system malformation or damage in fetus, not applicable or unspecified
Pregnancy-related care	ICD-DX	1	O3509X1	Maternal care for (suspected) other central nervous system malformation or damage in fetus, fetus 1
Pregnancy-related care	ICD-DX	1	O3509X2	Maternal care for (suspected) other central nervous system malformation or damage in fetus, fetus 2
Pregnancy-related care	ICD-DX	1	O3509X3	Maternal care for (suspected) other central nervous system malformation or damage in fetus, fetus 3
Pregnancy-related care	ICD-DX	1	O3509X4	Maternal care for (suspected) other central nervous system malformation or damage in fetus, fetus 4
Pregnancy-related care	ICD-DX	1	O3509X5	Maternal care for (suspected) other central nervous system malformation or damage in fetus, fetus 5
Pregnancy-related care	ICD-DX	1	O3509X9	Maternal care for (suspected) other central nervous system malformation or damage in fetus, other fetus
Pregnancy-related care	ICD-DX	1	O350XX0	Maternal care for (suspected) central nervous system malformation in fetus, not applicable or unspecified
Pregnancy-related care	ICD-DX	1	O350XX1	Maternal care for (suspected) central nervous system malformation in fetus, fetus 1
Pregnancy-related care	ICD-DX	1	O350XX2	Maternal care for (suspected) central nervous system malformation in fetus, fetus 2
Pregnancy-related care	ICD-DX	1	O350XX3	Maternal care for (suspected) central nervous system malformation in fetus, fetus 3
Pregnancy-related care	ICD-DX	1	O350XX4	Maternal care for (suspected) central nervous system malformation in fetus, fetus 4
Pregnancy-related care	ICD-DX	1	O350XX5	Maternal care for (suspected) central nervous system malformation in fetus, fetus 5
Pregnancy-related care	ICD-DX	1	O350XX9	Maternal care for (suspected) central nervous system malformation in fetus, other fetus
Pregnancy-related care	ICD-DX	1	O3510X0	Maternal care for (suspected) chromosomal abnormality in fetus, unspecified, not applicable or unspecified
Pregnancy-related care	ICD-DX	1	O3510X1	Maternal care for (suspected) chromosomal abnormality in fetus, unspecified, fetus 1
Pregnancy-related care	ICD-DX	1	O3510X2	Maternal care for (suspected) chromosomal abnormality in fetus, unspecified, fetus 2
Pregnancy-related care	ICD-DX	1	O3510X3	Maternal care for (suspected) chromosomal abnormality in fetus, unspecified, fetus 3
Pregnancy-related care	ICD-DX	1	O3510X4	Maternal care for (suspected) chromosomal abnormality in fetus, unspecified, fetus 4
Pregnancy-related care	ICD-DX	1	O3510X5	Maternal care for (suspected) chromosomal abnormality in fetus, unspecified, fetus 5
Pregnancy-related care	ICD-DX	1	O3510X9	Maternal care for (suspected) chromosomal abnormality in fetus, unspecified, other fetus
Pregnancy-related care	ICD-DX	1	O3511X0	Maternal care for (suspected) chromosomal abnormality in fetus, Trisomy 13, not applicable or unspecified
Pregnancy-related care	ICD-DX	1	O3511X1	Maternal care for (suspected) chromosomal abnormality in fetus, Trisomy 13, fetus 1
Pregnancy-related care	ICD-DX	1	O3511X2	Maternal care for (suspected) chromosomal abnormality in fetus, Trisomy 13, fetus 2
Pregnancy-related care	ICD-DX	1	O3511X3	Maternal care for (suspected) chromosomal abnormality in fetus, Trisomy 13, fetus 3
Pregnancy-related care	ICD-DX	1	O3511X4	Maternal care for (suspected) chromosomal abnormality in fetus, Trisomy 13, fetus 4
Pregnancy-related care	ICD-DX	1	O3511X5	Maternal care for (suspected) chromosomal abnormality in fetus, Trisomy 13, fetus 5
Pregnancy-related care	ICD-DX	1	O3511X9	Maternal care for (suspected) chromosomal abnormality in fetus, Trisomy 13, other fetus
Pregnancy-related care	ICD-DX	1	O3512X0	Maternal care for (suspected) chromosomal abnormality in fetus, Trisomy 18, not applicable or unspecified
Pregnancy-related care	ICD-DX	1	O3512X1	Maternal care for (suspected) chromosomal abnormality in fetus, Trisomy 18, fetus 1
Pregnancy-related care	ICD-DX	1	O3512X2	Maternal care for (suspected) chromosomal abnormality in fetus, Trisomy 18, fetus 2
Pregnancy-related care	ICD-DX	1	O3512X3	Maternal care for (suspected) chromosomal abnormality in fetus, Trisomy 18, fetus 3
Pregnancy-related care	ICD-DX	1	O3512X4	Maternal care for (suspected) chromosomal abnormality in fetus, Trisomy 18, fetus 4
Pregnancy-related care	ICD-DX	1	O3512X5	Maternal care for (suspected) chromosomal abnormality in fetus, Trisomy 18, fetus 5
Pregnancy-related care	ICD-DX	1	O3512X9	Maternal care for (suspected) chromosomal abnormality in fetus, Trisomy 18, other fetus
Pregnancy-related care	ICD-DX	1	O3513X0	Maternal care for (suspected) chromosomal abnormality in fetus, Trisomy 21, not applicable or unspecified
Pregnancy-related care	ICD-DX	1	O3513X1	Maternal care for (suspected) chromosomal abnormality in fetus, Trisomy 21, fetus 1
Pregnancy-related care	ICD-DX	1	O3513X2	Maternal care for (suspected) chromosomal abnormality in fetus, Trisomy 21, fetus 2
Pregnancy-related care	ICD-DX	1	O3513X3	Maternal care for (suspected) chromosomal abnormality in fetus, Trisomy 21, fetus 3
Pregnancy-related care	ICD-DX	1	O3513X4	Maternal care for (suspected) chromosomal abnormality in fetus, Trisomy 21, fetus 4
Pregnancy-related care	ICD-DX	1	O3513X5	Maternal care for (suspected) chromosomal abnormality in fetus, Trisomy 21, fetus 5
Pregnancy-related care	ICD-DX	1	O3513X9	Maternal care for (suspected) chromosomal abnormality in fetus, Trisomy 21, other fetus
Pregnancy-related care	ICD-DX	1	O3514X0	Maternal care for (suspected) chromosomal abnormality in fetus, Turner Syndrome, not applicable or unspecified
Pregnancy-related care	ICD-DX	1	O3514X1	Maternal care for (suspected) chromosomal abnormality in fetus, Turner Syndrome, fetus 1
Pregnancy-related care	ICD-DX	1	O3514X2	Maternal care for (suspected) chromosomal abnormality in fetus, Turner Syndrome, fetus 2
Pregnancy-related care	ICD-DX	1	O3514X3	Maternal care for (suspected) chromosomal abnormality in fetus, Turner Syndrome, fetus 3
Pregnancy-related care	ICD-DX	1	O3514X4	Maternal care for (suspected) chromosomal abnormality in fetus, Turner Syndrome, fetus 4
Pregnancy-related care	ICD-DX	1	O3514X5	Maternal care for (suspected) chromosomal abnormality in fetus, Turner Syndrome, fetus 5
Pregnancy-related care	ICD-DX	1	O3514X9	Maternal care for (suspected) chromosomal abnormality in fetus, Turner Syndrome, other fetus
Pregnancy-related care	ICD-DX	1	O3515X0	Maternal care for (suspected) chromosomal abnormality in fetus, sex chromosome abnormality, not applicable or unspecified
Pregnancy-related care	ICD-DX	1	O3515X1	Maternal care for (suspected) chromosomal abnormality in fetus, sex chromosome abnormality, fetus 1
Pregnancy-related care	ICD-DX	1	O3515X2	Maternal care for (suspected) chromosomal abnormality in fetus, sex chromosome abnormality, fetus 2
Pregnancy-related care	ICD-DX	1	O3515X3	Maternal care for (suspected) chromosomal abnormality in fetus, sex chromosome abnormality, fetus 3
Pregnancy-related care	ICD-DX	1	O3515X4	Maternal care for (suspected) chromosomal abnormality in fetus, sex chromosome abnormality, fetus 4
Pregnancy-related care	ICD-DX	1	O3515X5	Maternal care for (suspected) chromosomal abnormality in fetus, sex chromosome abnormality, fetus 5
Pregnancy-related care	ICD-DX	1	O3515X9	Maternal care for (suspected) chromosomal abnormality in fetus, sex chromosome abnormality, other fetus
Pregnancy-related care	ICD-DX	1	O3519X0	Maternal care for (suspected) chromosomal abnormality in fetus, other chromosomal abnormality, not applicable or unspecified
Pregnancy-related care	ICD-DX	1	O3519X1	Maternal care for (suspected) chromosomal abnormality in fetus, other chromosomal abnormality, fetus 1
Pregnancy-related care	ICD-DX	1	O3519X2	Maternal care for (suspected) chromosomal abnormality in fetus, other chromosomal abnormality, fetus 2
Pregnancy-related care	ICD-DX	1	O3519X3	Maternal care for (suspected) chromosomal abnormality in fetus, other chromosomal abnormality, fetus 3
Pregnancy-related care	ICD-DX	1	O3519X4	Maternal care for (suspected) chromosomal abnormality in fetus, other chromosomal abnormality, fetus 4
Pregnancy-related care	ICD-DX	1	O3519X5	Maternal care for (suspected) chromosomal abnormality in fetus, other chromosomal abnormality, fetus 5
Pregnancy-related care	ICD-DX	1	O3519X9	Maternal care for (suspected) chromosomal abnormality in fetus, other chromosomal abnormality, other fetus
Pregnancy-related care	ICD-DX	1	O351XX0	Maternal care for (suspected) chromosomal abnormality in fetus, not applicable or unspecified
Pregnancy-related care	ICD-DX	1	O351XX1	Maternal care for (suspected) chromosomal abnormality in fetus, fetus 1
Pregnancy-related care	ICD-DX	1	O351XX2	Maternal care for (suspected) chromosomal abnormality in fetus, fetus 2
Pregnancy-related care	ICD-DX	1	O351XX3	Maternal care for (suspected) chromosomal abnormality in fetus, fetus 3
Pregnancy-related care	ICD-DX	1	O351XX4	Maternal care for (suspected) chromosomal abnormality in fetus, fetus 4
Pregnancy-related care	ICD-DX	1	O351XX5	Maternal care for (suspected) chromosomal abnormality in fetus, fetus 5
Pregnancy-related care	ICD-DX	1	O351XX9	Maternal care for (suspected) chromosomal abnormality in fetus, other fetus
Pregnancy-related care	ICD-DX	1	O352XX0	Maternal care for (suspected) hereditary disease in fetus, not applicable or unspecified
Pregnancy-related care	ICD-DX	1	O352XX1	Maternal care for (suspected) hereditary disease in fetus, fetus 1
Pregnancy-related care	ICD-DX	1	O352XX2	Maternal care for (suspected) hereditary disease in fetus, fetus 2
Pregnancy-related care	ICD-DX	1	O352XX3	Maternal care for (suspected) hereditary disease in fetus, fetus 3
Pregnancy-related care	ICD-DX	1	O352XX4	Maternal care for (suspected) hereditary disease in fetus, fetus 4
Pregnancy-related care	ICD-DX	1	O352XX5	Maternal care for (suspected) hereditary disease in fetus, fetus 5
Pregnancy-related care	ICD-DX	1	O352XX9	Maternal care for (suspected) hereditary disease in fetus, other fetus
Pregnancy-related care	ICD-DX	1	O353XX0	Maternal care for (suspected) damage to fetus from viral disease in mother, not applicable or unspecified
Pregnancy-related care	ICD-DX	1	O353XX1	Maternal care for (suspected) damage to fetus from viral disease in mother, fetus 1
Pregnancy-related care	ICD-DX	1	O353XX2	Maternal care for (suspected) damage to fetus from viral disease in mother, fetus 2
Pregnancy-related care	ICD-DX	1	O353XX3	Maternal care for (suspected) damage to fetus from viral disease in mother, fetus 3
Pregnancy-related care	ICD-DX	1	O353XX4	Maternal care for (suspected) damage to fetus from viral disease in mother, fetus 4
Pregnancy-related care	ICD-DX	1	O353XX5	Maternal care for (suspected) damage to fetus from viral disease in mother, fetus 5
Pregnancy-related care	ICD-DX	1	O353XX9	Maternal care for (suspected) damage to fetus from viral disease in mother, other fetus
Pregnancy-related care	ICD-DX	1	O354XX0	Maternal care for (suspected) damage to fetus from alcohol, not applicable or unspecified
Pregnancy-related care	ICD-DX	1	O354XX1	Maternal care for (suspected) damage to fetus from alcohol, fetus 1
Pregnancy-related care	ICD-DX	1	O354XX2	Maternal care for (suspected) damage to fetus from alcohol, fetus 2
Pregnancy-related care	ICD-DX	1	O354XX3	Maternal care for (suspected) damage to fetus from alcohol, fetus 3
Pregnancy-related care	ICD-DX	1	O354XX4	Maternal care for (suspected) damage to fetus from alcohol, fetus 4
Pregnancy-related care	ICD-DX	1	O354XX5	Maternal care for (suspected) damage to fetus from alcohol, fetus 5
Pregnancy-related care	ICD-DX	1	O354XX9	Maternal care for (suspected) damage to fetus from alcohol, other fetus
Pregnancy-related care	ICD-DX	1	O355XX0	Maternal care for (suspected) damage to fetus by drugs, not applicable or unspecified
Pregnancy-related care	ICD-DX	1	O355XX1	Maternal care for (suspected) damage to fetus by drugs, fetus 1
Pregnancy-related care	ICD-DX	1	O355XX2	Maternal care for (suspected) damage to fetus by drugs, fetus 2
Pregnancy-related care	ICD-DX	1	O355XX3	Maternal care for (suspected) damage to fetus by drugs, fetus 3
Pregnancy-related care	ICD-DX	1	O355XX4	Maternal care for (suspected) damage to fetus by drugs, fetus 4
Pregnancy-related care	ICD-DX	1	O355XX5	Maternal care for (suspected) damage to fetus by drugs, fetus 5
Pregnancy-related care	ICD-DX	1	O355XX9	Maternal care for (suspected) damage to fetus by drugs, other fetus
Pregnancy-related care	ICD-DX	1	O356XX0	Maternal care for (suspected) damage to fetus by radiation, not applicable or unspecified
Pregnancy-related care	ICD-DX	1	O356XX1	Maternal care for (suspected) damage to fetus by radiation, fetus 1
Pregnancy-related care	ICD-DX	1	O356XX2	Maternal care for (suspected) damage to fetus by radiation, fetus 2
Pregnancy-related care	ICD-DX	1	O356XX3	Maternal care for (suspected) damage to fetus by radiation, fetus 3
Pregnancy-related care	ICD-DX	1	O356XX4	Maternal care for (suspected) damage to fetus by radiation, fetus 4
Pregnancy-related care	ICD-DX	1	O356XX5	Maternal care for (suspected) damage to fetus by radiation, fetus 5
Pregnancy-related care	ICD-DX	1	O356XX9	Maternal care for (suspected) damage to fetus by radiation, other fetus
Pregnancy-related care	ICD-DX	1	O357XX0	Maternal care for (suspected) damage to fetus by other medical procedures, not applicable or unspecified
Pregnancy-related care	ICD-DX	1	O357XX1	Maternal care for (suspected) damage to fetus by other medical procedures, fetus 1
Pregnancy-related care	ICD-DX	1	O357XX2	Maternal care for (suspected) damage to fetus by other medical procedures, fetus 2
Pregnancy-related care	ICD-DX	1	O357XX3	Maternal care for (suspected) damage to fetus by other medical procedures, fetus 3
Pregnancy-related care	ICD-DX	1	O357XX4	Maternal care for (suspected) damage to fetus by other medical procedures, fetus 4
Pregnancy-related care	ICD-DX	1	O357XX5	Maternal care for (suspected) damage to fetus by other medical procedures, fetus 5
Pregnancy-related care	ICD-DX	1	O357XX9	Maternal care for (suspected) damage to fetus by other medical procedures, other fetus
Pregnancy-related care	ICD-DX	1	O358XX0	Maternal care for other (suspected) fetal abnormality and damage, not applicable or unspecified
Pregnancy-related care	ICD-DX	1	O358XX1	Maternal care for other (suspected) fetal abnormality and damage, fetus 1
Pregnancy-related care	ICD-DX	1	O358XX2	Maternal care for other (suspected) fetal abnormality and damage, fetus 2
Pregnancy-related care	ICD-DX	1	O358XX3	Maternal care for other (suspected) fetal abnormality and damage, fetus 3
Pregnancy-related care	ICD-DX	1	O358XX4	Maternal care for other (suspected) fetal abnormality and damage, fetus 4
Pregnancy-related care	ICD-DX	1	O358XX5	Maternal care for other (suspected) fetal abnormality and damage, fetus 5
Pregnancy-related care	ICD-DX	1	O358XX9	Maternal care for other (suspected) fetal abnormality and damage, other fetus
Pregnancy-related care	ICD-DX	1	O359XX0	Maternal care for (suspected) fetal abnormality and damage, unspecified, not applicable or unspecified
Pregnancy-related care	ICD-DX	1	O359XX1	Maternal care for (suspected) fetal abnormality and damage, unspecified, fetus 1
Pregnancy-related care	ICD-DX	1	O359XX2	Maternal care for (suspected) fetal abnormality and damage, unspecified, fetus 2
Pregnancy-related care	ICD-DX	1	O359XX3	Maternal care for (suspected) fetal abnormality and damage, unspecified, fetus 3
Pregnancy-related care	ICD-DX	1	O359XX4	Maternal care for (suspected) fetal abnormality and damage, unspecified, fetus 4
Pregnancy-related care	ICD-DX	1	O359XX5	Maternal care for (suspected) fetal abnormality and damage, unspecified, fetus 5
Pregnancy-related care	ICD-DX	1	O359XX9	Maternal care for (suspected) fetal abnormality and damage, unspecified, other fetus
Pregnancy-related care	ICD-DX	1	O35AXX0	Maternal care for other (suspected) fetal abnormality and damage, fetal facial anomalies, not applicable or unspecified
Pregnancy-related care	ICD-DX	1	O35AXX1	Maternal care for other (suspected) fetal abnormality and damage, fetal facial anomalies, fetus 1
Pregnancy-related care	ICD-DX	1	O35AXX2	Maternal care for other (suspected) fetal abnormality and damage, fetal facial anomalies, fetus 2
Pregnancy-related care	ICD-DX	1	O35AXX3	Maternal care for other (suspected) fetal abnormality and damage, fetal facial anomalies, fetus 3
Pregnancy-related care	ICD-DX	1	O35AXX4	Maternal care for other (suspected) fetal abnormality and damage, fetal facial anomalies, fetus 4
Pregnancy-related care	ICD-DX	1	O35AXX5	Maternal care for other (suspected) fetal abnormality and damage, fetal facial anomalies, fetus 5
Pregnancy-related care	ICD-DX	1	O35AXX9	Maternal care for other (suspected) fetal abnormality and damage, fetal facial anomalies, other fetus
Pregnancy-related care	ICD-DX	1	O35BXX0	Maternal care for other (suspected) fetal abnormality and damage, fetal cardiac anomalies, not applicable or unspecified
Pregnancy-related care	ICD-DX	1	O35BXX1	Maternal care for other (suspected) fetal abnormality and damage, fetal cardiac anomalies, fetus 1
Pregnancy-related care	ICD-DX	1	O35BXX2	Maternal care for other (suspected) fetal abnormality and damage, fetal cardiac anomalies, fetus 2
Pregnancy-related care	ICD-DX	1	O35BXX3	Maternal care for other (suspected) fetal abnormality and damage, fetal cardiac anomalies, fetus 3
Pregnancy-related care	ICD-DX	1	O35BXX4	Maternal care for other (suspected) fetal abnormality and damage, fetal cardiac anomalies, fetus 4
Pregnancy-related care	ICD-DX	1	O35BXX5	Maternal care for other (suspected) fetal abnormality and damage, fetal cardiac anomalies, fetus 5
Pregnancy-related care	ICD-DX	1	O35BXX9	Maternal care for other (suspected) fetal abnormality and damage, fetal cardiac anomalies, other fetus
Pregnancy-related care	ICD-DX	1	O35CXX0	Maternal care for other (suspected) fetal abnormality and damage, fetal pulmonary anomalies, not applicable or unspecified
Pregnancy-related care	ICD-DX	1	O35CXX1	Maternal care for other (suspected) fetal abnormality and damage, fetal pulmonary anomalies, fetus 1
Pregnancy-related care	ICD-DX	1	O35CXX2	Maternal care for other (suspected) fetal abnormality and damage, fetal pulmonary anomalies, fetus 2
Pregnancy-related care	ICD-DX	1	O35CXX3	Maternal care for other (suspected) fetal abnormality and damage, fetal pulmonary anomalies, fetus 3
Pregnancy-related care	ICD-DX	1	O35CXX4	Maternal care for other (suspected) fetal abnormality and damage, fetal pulmonary anomalies, fetus 4
Pregnancy-related care	ICD-DX	1	O35CXX5	Maternal care for other (suspected) fetal abnormality and damage, fetal pulmonary anomalies, fetus 5
Pregnancy-related care	ICD-DX	1	O35CXX9	Maternal care for other (suspected) fetal abnormality and damage, fetal pulmonary anomalies, other fetus
Pregnancy-related care	ICD-DX	1	O35DXX0	Maternal care for other (suspected) fetal abnormality and damage, fetal gastrointestinal anomalies, not applicable or unspecified
Pregnancy-related care	ICD-DX	1	O35DXX1	Maternal care for other (suspected) fetal abnormality and damage, fetal gastrointestinal anomalies, fetus 1
Pregnancy-related care	ICD-DX	1	O35DXX2	Maternal care for other (suspected) fetal abnormality and damage, fetal gastrointestinal anomalies, fetus 2
Pregnancy-related care	ICD-DX	1	O35DXX3	Maternal care for other (suspected) fetal abnormality and damage, fetal gastrointestinal anomalies, fetus 3
Pregnancy-related care	ICD-DX	1	O35DXX4	Maternal care for other (suspected) fetal abnormality and damage, fetal gastrointestinal anomalies, fetus 4
Pregnancy-related care	ICD-DX	1	O35DXX5	Maternal care for other (suspected) fetal abnormality and damage, fetal gastrointestinal anomalies, fetus 5
Pregnancy-related care	ICD-DX	1	O35DXX9	Maternal care for other (suspected) fetal abnormality and damage, fetal gastrointestinal anomalies, other fetus
Pregnancy-related care	ICD-DX	1	O35EXX0	Maternal care for other (suspected) fetal abnormality and damage, fetal genitourinary anomalies, not applicable or unspecified
Pregnancy-related care	ICD-DX	1	O35EXX1	Maternal care for other (suspected) fetal abnormality and damage, fetal genitourinary anomalies, fetus 1
Pregnancy-related care	ICD-DX	1	O35EXX2	Maternal care for other (suspected) fetal abnormality and damage, fetal genitourinary anomalies, fetus 2
Pregnancy-related care	ICD-DX	1	O35EXX3	Maternal care for other (suspected) fetal abnormality and damage, fetal genitourinary anomalies, fetus 3
Pregnancy-related care	ICD-DX	1	O35EXX4	Maternal care for other (suspected) fetal abnormality and damage, fetal genitourinary anomalies, fetus 4
Pregnancy-related care	ICD-DX	1	O35EXX5	Maternal care for other (suspected) fetal abnormality and damage, fetal genitourinary anomalies, fetus 5
Pregnancy-related care	ICD-DX	1	O35EXX9	Maternal care for other (suspected) fetal abnormality and damage, fetal genitourinary anomalies, other fetus
Pregnancy-related care	ICD-DX	1	O35FXX0	Maternal care for other (suspected) fetal abnormality and damage, fetal musculoskeletal anomalies of trunk, not applicable or unspecified
Pregnancy-related care	ICD-DX	1	O35FXX1	Maternal care for other (suspected) fetal abnormality and damage, fetal musculoskeletal anomalies of trunk, fetus 1
Pregnancy-related care	ICD-DX	1	O35FXX2	Maternal care for other (suspected) fetal abnormality and damage, fetal musculoskeletal anomalies of trunk, fetus 2
Pregnancy-related care	ICD-DX	1	O35FXX3	Maternal care for other (suspected) fetal abnormality and damage, fetal musculoskeletal anomalies of trunk, fetus 3
Pregnancy-related care	ICD-DX	1	O35FXX4	Maternal care for other (suspected) fetal abnormality and damage, fetal musculoskeletal anomalies of trunk, fetus 4
Pregnancy-related care	ICD-DX	1	O35FXX5	Maternal care for other (suspected) fetal abnormality and damage, fetal musculoskeletal anomalies of trunk, fetus 5
Pregnancy-related care	ICD-DX	1	O35FXX9	Maternal care for other (suspected) fetal abnormality and damage, fetal musculoskeletal anomalies of trunk, other fetus
Pregnancy-related care	ICD-DX	1	O35GXX0	Maternal care for other (suspected) fetal abnormality and damage, fetal upper extremities anomalies, not applicable or unspecified
Pregnancy-related care	ICD-DX	1	O35GXX1	Maternal care for other (suspected) fetal abnormality and damage, fetal upper extremities anomalies, fetus 1
Pregnancy-related care	ICD-DX	1	O35GXX2	Maternal care for other (suspected) fetal abnormality and damage, fetal upper extremities anomalies, fetus 2
Pregnancy-related care	ICD-DX	1	O35GXX3	Maternal care for other (suspected) fetal abnormality and damage, fetal upper extremities anomalies, fetus 3
Pregnancy-related care	ICD-DX	1	O35GXX4	Maternal care for other (suspected) fetal abnormality and damage, fetal upper extremities anomalies, fetus 4
Pregnancy-related care	ICD-DX	1	O35GXX5	Maternal care for other (suspected) fetal abnormality and damage, fetal upper extremities anomalies, fetus 5
Pregnancy-related care	ICD-DX	1	O35GXX9	Maternal care for other (suspected) fetal abnormality and damage, fetal upper extremities anomalies, other fetus
Pregnancy-related care	ICD-DX	1	O35HXX0	Maternal care for other (suspected) fetal abnormality and damage, fetal lower extremities anomalies, not applicable or unspecified
Pregnancy-related care	ICD-DX	1	O35HXX1	Maternal care for other (suspected) fetal abnormality and damage, fetal lower extremities anomalies, fetus 1
Pregnancy-related care	ICD-DX	1	O35HXX2	Maternal care for other (suspected) fetal abnormality and damage, fetal lower extremities anomalies, fetus 2
Pregnancy-related care	ICD-DX	1	O35HXX3	Maternal care for other (suspected) fetal abnormality and damage, fetal lower extremities anomalies, fetus 3
Pregnancy-related care	ICD-DX	1	O35HXX4	Maternal care for other (suspected) fetal abnormality and damage, fetal lower extremities anomalies, fetus 4
[truncated: 946 more rows]

## Sheet: eTable 25
var_desc	code_type	icd10	code	code_desc	days_gestation
Gestational age	ICD-DX	0	64421	Onset of delivery <37 weeks completed gestation	245
Gestational age	ICD-DX	0	64510	Post term pregnancy, >40 completed weeks to 42 completed weeks, unspecified episode of care or NA	287
Gestational age	ICD-DX	0	64511	Post term pregnancy, >40 completed weeks to 42 completed weeks, delivered, with or without mention of antepartum condition	287
Gestational age	ICD-DX	0	64513	Post term pregnancy, >40 completed weeks to 42 completed weeks, antepartum condition or complication	287
Gestational age	ICD-DX	0	64520	Prolonged pregnancy, >42 completed weeks, unspecified episode of care or NA	294
Gestational age	ICD-DX	0	64521	Prolonged pregnancy, >42 completed weeks, delivered, with or without mention of antepartum condition	294
Gestational age	ICD-DX	0	64523	Prolonged pregnancy, >42 completed weeks, antepartum condition or complication	294
Gestational age	ICD-DX	0	76500	Extreme immaturity, unspecified weight	196
Gestational age	ICD-DX	0	76501	Extreme immaturity, by weight <500 g	196
Gestational age	ICD-DX	0	76502	Extreme immaturity, by weight 500-749 g	196
Gestational age	ICD-DX	0	76503	Extreme immaturity, by weight 750-999 g	196
Gestational age	ICD-DX	0	76504	Extreme immaturity, by weight 1000-1249g	196
Gestational age	ICD-DX	0	76505	Extreme immaturity, by weight 1250-1499g	196
Gestational age	ICD-DX	0	76506	Extreme immaturity, by weight 1500-1749g	196
Gestational age	ICD-DX	0	76507	Extreme immaturity, by weight 1750-1999g	196
Gestational age	ICD-DX	0	76508	Extreme immaturity, by weight 2000-2499 g	196
Gestational age	ICD-DX	0	76509	Extreme immaturity, by weight > 2500 g	196
Gestational age	ICD-DX	0	76510	Other preterm infants, by weight unspecified	245
Gestational age	ICD-DX	0	76511	Other preterm infants, by weight <500 g	245
Gestational age	ICD-DX	0	76512	Other preterm infants, by weight 500-749g	245
Gestational age	ICD-DX	0	76513	Other preterm infants, by weight 750-999g	245
Gestational age	ICD-DX	0	76514	Other preterm infants, by weight 1000-1249g	245
Gestational age	ICD-DX	0	76515	Other preterm infants, by weight 1250-1499g	245
Gestational age	ICD-DX	0	76516	Other preterm infants, by weight 1500-1749g	245
Gestational age	ICD-DX	0	76517	Other preterm infants, by weight 1750-1999g	245
Gestational age	ICD-DX	0	76518	Other preterm infants, by weight 2000-2499g	245
Gestational age	ICD-DX	0	76519	Other preterm infants, by weight >2500g	245
Gestational age	ICD-DX	0	76521	<24 weeks completed gestation	168
Gestational age	ICD-DX	0	76522	24 weeks completed gestation	168
Gestational age	ICD-DX	0	76523	25–26 weeks completed gestation	182
Gestational age	ICD-DX	0	76524	27–28 weeks completed gestation	196
Gestational age	ICD-DX	0	76525	29–30 weeks completed gestation	210
Gestational age	ICD-DX	0	76526	31–32 weeks completed gestation	224
Gestational age	ICD-DX	0	76527	33–34 weeks completed gestation	238
Gestational age	ICD-DX	0	76528	35–36 weeks completed gestation	252
Gestational age	ICD-DX	0	76621	Post-term infant, >40 completed weeks to 42 completed weeks	287
Gestational age	ICD-DX	0	76622	Prolonged gestation of infant, >42 completed weeks	294
Gestational age	ICD-DX	1	O480	Post-term pregnancy (>40 to 42 completed weeks)	287
Gestational age	ICD-DX	1	O481	Prolonged pregnancy (>42 completed weeks)	294
Gestational age	ICD-DX	1	O6012X0	Preterm labor second trimester with preterm delivery second trimester	168
Gestational age	ICD-DX	1	O6012X1	Preterm labor second trimester with preterm delivery second trimester	168
Gestational age	ICD-DX	1	O6012X2	Preterm labor second trimester with preterm delivery second trimester	168
Gestational age	ICD-DX	1	O6012X3	Preterm labor second trimester with preterm delivery second trimester	168
Gestational age	ICD-DX	1	O6012X4	Preterm labor second trimester with preterm delivery second trimester	168
Gestational age	ICD-DX	1	O6012X5	Preterm labor second trimester with preterm delivery second trimester	168
Gestational age	ICD-DX	1	O6012X9	Preterm labor second trimester with preterm delivery second trimester	168
Gestational age	ICD-DX	1	O6013X0	Preterm labor second trimester with preterm delivery third trimester	245
Gestational age	ICD-DX	1	O6013X1	Preterm labor second trimester with preterm delivery third trimester	245
Gestational age	ICD-DX	1	O6013X2	Preterm labor second trimester with preterm delivery third trimester	245
Gestational age	ICD-DX	1	O6013X3	Preterm labor second trimester with preterm delivery third trimester	245
Gestational age	ICD-DX	1	O6013X4	Preterm labor second trimester with preterm delivery third trimester	245
Gestational age	ICD-DX	1	O6013X5	Preterm labor second trimester with preterm delivery third trimester	245
Gestational age	ICD-DX	1	O6013X9	Preterm labor second trimester with preterm delivery third trimester	245
Gestational age	ICD-DX	1	O6014X0	Preterm labor third trimester with preterm delivery third trimester	245
Gestational age	ICD-DX	1	O6014X1	Preterm labor third trimester with preterm delivery third trimester	245
Gestational age	ICD-DX	1	O6014X2	Preterm labor third trimester with preterm delivery third trimester	245
Gestational age	ICD-DX	1	O6014X3	Preterm labor third trimester with preterm delivery third trimester	245
Gestational age	ICD-DX	1	O6014X4	Preterm labor third trimester with preterm delivery third trimester	245
Gestational age	ICD-DX	1	O6014X5	Preterm labor third trimester with preterm delivery third trimester	245
Gestational age	ICD-DX	1	O6014X9	Preterm labor third trimester with preterm delivery third trimester	245
Gestational age	ICD-DX	1	P0720	Extreme immaturity of newborn, unspecified weeks of gestation	196
Gestational age	ICD-DX	1	P0721	Extreme immaturity of newborn, gestational age less than 23 completed weeks	158
Gestational age	ICD-DX	1	P0722	Extreme immaturity of newborn, gestational age 23 completed week	165
Gestational age	ICD-DX	1	P0723	Extreme immaturity of newborn, gestational age 24 completed week	172
Gestational age	ICD-DX	1	P0724	Extreme immaturity of newborn, gestational age 25 completed week	179
Gestational age	ICD-DX	1	P0725	Extreme immaturity of newborn, gestational age 26 completed week	186
Gestational age	ICD-DX	1	P0726	Extreme immaturity of newborn, gestational age 27 completed week	193
Gestational age	ICD-DX	1	P0730	Preterm newborn, unspecified weeks of gestation	245
Gestational age	ICD-DX	1	P0731	Preterm newborn, gestational age 28 completed weeks	200
Gestational age	ICD-DX	1	P0732	Preterm newborn, gestational age 29 completed weeks	207
Gestational age	ICD-DX	1	P0733	Preterm newborn, gestational age 30 completed weeks	214
Gestational age	ICD-DX	1	P0734	Preterm newborn, gestational age 31 completed weeks	221
Gestational age	ICD-DX	1	P0735	Preterm newborn, gestational age 32 completed weeks	228
Gestational age	ICD-DX	1	P0736	Preterm newborn, gestational age 33 completed weeks	235
Gestational age	ICD-DX	1	P0737	Preterm newborn, gestational age 34 completed weeks	242
Gestational age	ICD-DX	1	P0738	Preterm newborn, gestational age 35 completed weeks	249
Gestational age	ICD-DX	1	P0739	Preterm newborn, gestational age 36 completed weeks	256
Gestational age	ICD-DX	1	P0821	Post-term newborn (>40 to 42 completed weeks)	287
Gestational age	ICD-DX	1	P0822	Prolonged gestation of newborn (>42 completed weeks)	294
Gestational age	ICD-DX	1	Z3A20	20 weeks gestation of pregnancy	144
Gestational age	ICD-DX	1	Z3A21	21 weeks gestation of pregnancy	151
Gestational age	ICD-DX	1	Z3A22	22 weeks gestation of pregnancy	158
Gestational age	ICD-DX	1	Z3A23	23 weeks gestation of pregnancy	165
Gestational age	ICD-DX	1	Z3A24	24 weeks gestation of pregnancy	172
Gestational age	ICD-DX	1	Z3A25	25 weeks gestation of pregnancy	179
Gestational age	ICD-DX	1	Z3A26	26 weeks gestation of pregnancy	186
Gestational age	ICD-DX	1	Z3A27	27 weeks gestation of pregnancy	193
Gestational age	ICD-DX	1	Z3A28	28 weeks gestation of pregnancy	200
Gestational age	ICD-DX	1	Z3A29	29 weeks gestation of pregnancy	207
Gestational age	ICD-DX	1	Z3A30	30 weeks gestation of pregnancy	214
Gestational age	ICD-DX	1	Z3A31	31 weeks gestation of pregnancy	221
Gestational age	ICD-DX	1	Z3A32	32 weeks gestation of pregnancy	228
Gestational age	ICD-DX	1	Z3A33	33 weeks gestation of pregnancy	235
Gestational age	ICD-DX	1	Z3A34	34 weeks gestation of pregnancy	242
Gestational age	ICD-DX	1	Z3A35	35 weeks gestation of pregnancy	249
Gestational age	ICD-DX	1	Z3A36	36 weeks gestation of pregnancy	256
Gestational age	ICD-DX	1	Z3A37	37 weeks gestation of pregnancy	263
Gestational age	ICD-DX	1	Z3A38	38 weeks gestation of pregnancy	270
Gestational age	ICD-DX	1	Z3A39	39 weeks gestation of pregnancy	277
Gestational age	ICD-DX	1	Z3A40	40 weeks gestation of pregnancy	284
Gestational age	ICD-DX	1	Z3A41	41 weeks gestation of pregnancy	291
Gestational age	ICD-DX	1	Z3A42	42 weeks gestation of pregnancy	298
Gestational age	ICD-DX	1	Z3A49	Greater than 42 weeks gestation of pregnancy	301
Screening test, gestational age	CPT		59015	Chronic villus sampling	84
Screening test, gestational age	CPT		76801	First trimester ultrasound	70
Screening test, gestational age	CPT		76802	First trimester ultrasound	70
Screening test, gestational age	CPT		76805	Anatomical ultrasound	140
Screening test, gestational age	CPT		76810	Anatomical ultrasound	140
Screening test, gestational age	CPT		76811	Anatomical ultrasound	140
Screening test, gestational age	CPT		76812	Anatomical ultrasound	140
Screening test, gestational age	CPT		76813	Nuchal translucency measurement	91
Screening test, gestational age	CPT		76814	Nuchal translucency measurement	91
Screening test, gestational age	CPT		76945	Chronic villus sampling	84
Screening test, gestational age	CPT		82105	Quad/integrated prenatal screen, second stage	119
Screening test, gestational age	CPT		82677	Quad/integrated prenatal screen, second stage	119
Screening test, gestational age	CPT		84163	Integrated prenatal screening, first stage	84
Screening test, gestational age	CPT		86336	Quad/integrated prenatal screen, second stage	119
Screening test, gestational age	CPT		87081	Group B Streptococcus test	252
Screening test, gestational age	CPT		87653	Group B Streptococcus test	252
Screening test, gestational age	CPT		87802	Group B Streptococcus test	252
Screening test, gestational age	CPT		88269	Amniocentesis	126
Screening test, gestational age	ICD-DX	0	V286	Antenatal screening for Streptococcus B	252
Screening test, gestational age	ICD-DX	0	V771	Screening for diabetes mellitus	196
Screening test, gestational age	ICD-DX	1	Z131	Encounter for screening for diabetes mellitus	196
Screening test, gestational age	ICD-DX	1	Z3682	Encounter for antenatal screening for nuchal translucency	91
Screening test, gestational age	ICD-DX	1	Z3685	Encounter for antenatal screening for Streptococcus B	252

## Sheet: eTable 26
var_desc	code_type	icd10	code	code_desc
Abdominal infection	ICD-DX	0	0010	Cholera due to vibrio cholerae
Abdominal infection	ICD-DX	0	0011	Cholera due to vibrio cholerae el tor
Abdominal infection	ICD-DX	0	0019	Cholera, unspecified
Abdominal infection	ICD-DX	0	0020	Typhoid fever
Abdominal infection	ICD-DX	0	0021	Paratyphoid fever A
Abdominal infection	ICD-DX	0	0022	Paratyphoid fever B
Abdominal infection	ICD-DX	0	0023	Paratyphoid fever C
Abdominal infection	ICD-DX	0	0029	Paratyphoid fever, unspecified
Abdominal infection	ICD-DX	0	0030	Salmonella gastroenteritis
Abdominal infection	ICD-DX	0	00320	Localized salmonella infection, unspecified
Abdominal infection	ICD-DX	0	00329	Other localized salmonella infections
Abdominal infection	ICD-DX	0	0038	Other specified salmonella infections
Abdominal infection	ICD-DX	0	0039	Salmonella infection, unspecified
Abdominal infection	ICD-DX	0	0040	Shigella dysenteriae
Abdominal infection	ICD-DX	0	0041	Shigella flexneri
Abdominal infection	ICD-DX	0	0042	Shigella boydii
Abdominal infection	ICD-DX	0	0043	Shigella sonnei
Abdominal infection	ICD-DX	0	0048	Other specified shigella infections
Abdominal infection	ICD-DX	0	0049	Shigellosis, unspecified
Abdominal infection	ICD-DX	0	0050	Staphylococcal food poisoning
Abdominal infection	ICD-DX	0	0051	Botulism food poisoning
Abdominal infection	ICD-DX	0	0052	Food poisoning due to Clostridium perfringens (C. welchii)
Abdominal infection	ICD-DX	0	0053	Food poisoning due to other Clostridia
Abdominal infection	ICD-DX	0	0054	Food poisoning due to Vibrio parahaemolyticus
Abdominal infection	ICD-DX	0	00581	Food poisoning due to Vibrio vulnificus
Abdominal infection	ICD-DX	0	00589	Other bacterial food poisoning
Abdominal infection	ICD-DX	0	0059	Food poisoning, unspecified
Abdominal infection	ICD-DX	0	00800	Intestinal infection due to E. coli, unspecified
Abdominal infection	ICD-DX	0	00801	Intestinal infection due to enteropathogenic E. coli
Abdominal infection	ICD-DX	0	00802	Intestinal infection due to enterotoxigenic E. coli
Abdominal infection	ICD-DX	0	00803	Intestinal infection due to enteroinvasive E. coli
Abdominal infection	ICD-DX	0	00804	Intestinal infection due to enterohemorrhagic E. coli
Abdominal infection	ICD-DX	0	00809	Intestinal infection due to other intestinal E. coli infections
Abdominal infection	ICD-DX	0	0081	Intestinal infection due to arizona group of paracolon bacilli
Abdominal infection	ICD-DX	0	0082	Intestinal infection due to aerobacter aerogenes
Abdominal infection	ICD-DX	0	0083	Intestinal infection due to proteus (mirabilis) (morganii)
Abdominal infection	ICD-DX	0	00841	Intestinal infection due to staphylococcus
Abdominal infection	ICD-DX	0	00842	Intestinal infection due to pseudomonas
Abdominal infection	ICD-DX	0	00843	Intestinal infection due to campylobacter
Abdominal infection	ICD-DX	0	00844	Intestinal infection due to yersinia enterocolitica
Abdominal infection	ICD-DX	0	00845	Intestinal infection due to Clostridium difficile
Abdominal infection	ICD-DX	0	00846	Intestinal infection due to other anaerobes
Abdominal infection	ICD-DX	0	00847	Intestinal infection due to other gram-negative bacteria
Abdominal infection	ICD-DX	0	00849	Intestinal infection due to other organisms
Abdominal infection	ICD-DX	0	0085	Bacterial enteritis, unspecified
Abdominal infection	ICD-DX	0	0090	Infectious colitis, enteritis, and gastroenteritis
Abdominal infection	ICD-DX	0	0091	Colitis, enteritis, and gastroenteritis of presumed infectious origin
Abdominal infection	ICD-DX	0	0092	Infectious diarrhea
Abdominal infection	ICD-DX	0	0093	Diarrhea of presumed infectious origin
Abdominal infection	ICD-DX	0	0211	Enteric tularemia
Abdominal infection	ICD-DX	0	0222	Gastrointestinal anthrax
Abdominal infection	ICD-DX	0	03283	Diphtheritic peritonitis
Abdominal infection	ICD-DX	0	0392	Abdominal actinomycotic infection
Abdominal infection	ICD-DX	0	53019	Other esophagitis
Abdominal infection	ICD-DX	0	53086	Infection of esophagostomy
Abdominal infection	ICD-DX	0	53641	Infection of gastrostomy
Abdominal infection	ICD-DX	0	5400	Acute appendicitis with generalized peritonitis
Abdominal infection	ICD-DX	0	5401	Acute appendicitis with peritoneal abscess
Abdominal infection	ICD-DX	0	5409	Acute appendicitis without mention of peritonitis
Abdominal infection	ICD-DX	0	56200	Diverticulosis of small intestine (without mention of hemorrhage)
Abdominal infection	ICD-DX	0	56201	Diverticulitis of small intestine (without mention of hemorrhage)
Abdominal infection	ICD-DX	0	56202	Diverticulosis of small intestine with hemorrhage
Abdominal infection	ICD-DX	0	56203	Diverticulitis of small intestine with hemorrhage
Abdominal infection	ICD-DX	0	56210	Diverticulosis of colon (without mention of hemorrhage)
Abdominal infection	ICD-DX	0	56211	Diverticulitis of colon (without mention of hemorrhage)
Abdominal infection	ICD-DX	0	56212	Diverticulosis of colon with hemorrhage
Abdominal infection	ICD-DX	0	56213	Diverticulitis of colon with hemorrhage
Abdominal infection	ICD-DX	0	566	Abscess of anal and rectal regions
Abdominal infection	ICD-DX	0	5670	Peritonitis in infectious diseases classified elsewhere
Abdominal infection	ICD-DX	0	5671	Pneumococcal peritonitis
Abdominal infection	ICD-DX	0	56721	Peritonitis (acute) generalized
Abdominal infection	ICD-DX	0	56722	Peritoneal abscess
Abdominal infection	ICD-DX	0	56723	Spontaneous bacterial peritonitis
Abdominal infection	ICD-DX	0	56729	Other suppurative peritonitis
Abdominal infection	ICD-DX	0	56738	Other retroperitoneal abscess
Abdominal infection	ICD-DX	0	56739	Other retroperitoneal infections
Abdominal infection	ICD-DX	0	5679	Unspecified peritonitis
Abdominal infection	ICD-DX	0	5695	Abscess of intestine
Abdominal infection	ICD-DX	0	56961	Infection of colostomy or enterostomy
Abdominal infection	ICD-DX	0	5720	Abscess of liver
Abdominal infection	ICD-DX	0	57400	Calculus of gallbladder with acute cholecystitis, without mention of obstruction
Abdominal infection	ICD-DX	0	57401	Calculus of gallbladder with acute cholecystitis, with obstruction
Abdominal infection	ICD-DX	0	57430	Calculus of bile duct with acute cholecystitis, without mention of obstruction
Abdominal infection	ICD-DX	0	57431	Calculus of bile duct with acute cholecystitis, with obstruction
Abdominal infection	ICD-DX	0	57460	Calculus of gallbladder and bile duct with acute cholecystitis, without mention of obstruction
Abdominal infection	ICD-DX	0	57461	Calculus of gallbladder and bile duct with acute cholecystitis, with obstruction
Abdominal infection	ICD-DX	0	57480	Calculus of gallbladder and bile duct with acute and chronic cholecystitis, without mention of obstruction
Abdominal infection	ICD-DX	0	57481	Calculus of gallbladder and bile duct with acute and chronic cholecystitis, with obstruction
Abdominal infection	ICD-DX	0	5750	Acute cholecystitis
Abdominal infection	ICD-DX	0	57512	Acute and chronic cholecystitis
Abdominal infection	ICD-DX	0	5770	Acute pancreatitis
Abdominal infection	ICD-DX	1	A000	Cholera due to Vibrio cholerae 01, biovar cholerae
Abdominal infection	ICD-DX	1	A001	Cholera due to Vibrio cholerae 01, biovar eltor
Abdominal infection	ICD-DX	1	A009	Cholera, unspecified
Abdominal infection	ICD-DX	1	A0100	Typhoid fever, unspecified
Abdominal infection	ICD-DX	1	A0101	Typhoid meningitis
Abdominal infection	ICD-DX	1	A0102	Typhoid fever with heart involvement
Abdominal infection	ICD-DX	1	A0103	Typhoid pneumonia
Abdominal infection	ICD-DX	1	A0104	Typhoid arthritis
Abdominal infection	ICD-DX	1	A0105	Typhoid osteomyelitis
Abdominal infection	ICD-DX	1	A0109	Typhoid fever with other complications
Abdominal infection	ICD-DX	1	A011	Paratyphoid fever A
Abdominal infection	ICD-DX	1	A012	Paratyphoid fever B
Abdominal infection	ICD-DX	1	A013	Paratyphoid fever C
Abdominal infection	ICD-DX	1	A014	Paratyphoid fever, unspecified
Abdominal infection	ICD-DX	1	A020	Salmonella enteritis
Abdominal infection	ICD-DX	1	A0220	Localized salmonella infection, unspecified
Abdominal infection	ICD-DX	1	A0225	Salmonella pyelonephritis
Abdominal infection	ICD-DX	1	A0229	Salmonella with other localized infection
Abdominal infection	ICD-DX	1	A028	Other specified salmonella infections
Abdominal infection	ICD-DX	1	A029	Salmonella infection, unspecified
Abdominal infection	ICD-DX	1	A030	Shigellosis due to Shigella dysenteriae
Abdominal infection	ICD-DX	1	A031	Shigellosis due to Shigella flexneri
Abdominal infection	ICD-DX	1	A032	Shigellosis due to Shigella boydii
Abdominal infection	ICD-DX	1	A033	Shigellosis due to Shigella sonnei
Abdominal infection	ICD-DX	1	A038	Other shigellosis
Abdominal infection	ICD-DX	1	A039	Shigellosis, unspecified
Abdominal infection	ICD-DX	1	A040	Enteropathogenic Escherichia coli infection
Abdominal infection	ICD-DX	1	A041	Enterotoxigenic Escherichia coli infection
Abdominal infection	ICD-DX	1	A042	Enteroinvasive Escherichia coli infection
Abdominal infection	ICD-DX	1	A043	Enterohemorrhagic Escherichia coli infection
Abdominal infection	ICD-DX	1	A044	Other intestinal Escherichia coli infections
Abdominal infection	ICD-DX	1	A045	Campylobacter enteritis
Abdominal infection	ICD-DX	1	A046	Enteritis due to Yersinia enterocolitica
Abdominal infection	ICD-DX	1	A047	Enterocolitis due to Clostridium difficile
Abdominal infection	ICD-DX	1	A0471	Enterocolitis due to Clostridium difficile, recurrent
Abdominal infection	ICD-DX	1	A0472	Enterocolitis due to Clostridium difficile, not specified as recurrent
Abdominal infection	ICD-DX	1	A048	Other specified bacterial intestinal infections
Abdominal infection	ICD-DX	1	A049	Bacterial intestinal infection, unspecified
Abdominal infection	ICD-DX	1	A050	Foodborne staphylococcal intoxication
Abdominal infection	ICD-DX	1	A051	Botulism food poisoning
Abdominal infection	ICD-DX	1	A052	Foodborne Clostridium perfringens [Clostridium welchii] intoxication
Abdominal infection	ICD-DX	1	A053	Foodborne Vibrio parahaemolyticus intoxication
Abdominal infection	ICD-DX	1	A054	Foodborne Bacillus cereus intoxication
Abdominal infection	ICD-DX	1	A055	Foodborne Vibrio vulnificus intoxication
Abdominal infection	ICD-DX	1	A058	Other specified bacterial foodborne intoxications
Abdominal infection	ICD-DX	1	A059	Bacterial foodborne intoxication, unspecified
Abdominal infection	ICD-DX	1	A09	Infectious gastroenteritis and colitis, unspecified
Abdominal infection	ICD-DX	1	A213	Gastrointestinal tularemia
Abdominal infection	ICD-DX	1	A222	Gastrointestinal anthrax
Abdominal infection	ICD-DX	1	A421	Abdominal actinomycosis
Abdominal infection	ICD-DX	1	B252	Cytomegaloviral pancreatitis
Abdominal infection	ICD-DX	1	K208	Other esophagitis
Abdominal infection	ICD-DX	1	K2080	Other esophagitis without bleeding
Abdominal infection	ICD-DX	1	K2081	Other esophagitis with bleeding
Abdominal infection	ICD-DX	1	K352	Acute appendicitis with generalized peritonitis
Abdominal infection	ICD-DX	1	K3520	Acute appendicitis with generalized peritonitis, without abscess
Abdominal infection	ICD-DX	1	K3521	Acute appendicitis with generalized peritonitis, with abscess
Abdominal infection	ICD-DX	1	K353	Acute appendicitis with localized peritonitis
Abdominal infection	ICD-DX	1	K3530	Acute appendicitis with localized peritonitis, without perforation or gangrene
Abdominal infection	ICD-DX	1	K3531	Acute appendicitis with localized peritonitis and gangrene, without perforation
Abdominal infection	ICD-DX	1	K3532	Acute appendicitis with perforation, localized peritonitis, and gangrene, without abscess
Abdominal infection	ICD-DX	1	K3533	Acute appendicitis with perforation, localized peritonitis, and gangrene, with abscess
Abdominal infection	ICD-DX	1	K3580	Unspecified acute appendicitis
Abdominal infection	ICD-DX	1	K3589	Other acute appendicitis
Abdominal infection	ICD-DX	1	K35890	Other acute appendicitis without perforation or gangrene
Abdominal infection	ICD-DX	1	K35891	Other acute appendicitis without perforation, with gangrene
Abdominal infection	ICD-DX	1	K50014	Crohn's disease of small intestine with abscess
Abdominal infection	ICD-DX	1	K50114	Crohn's disease of large intestine with abscess
Abdominal infection	ICD-DX	1	K50814	Crohn's disease of both small and large intestine with abscess
Abdominal infection	ICD-DX	1	K50914	Crohn's disease, unspecified, with abscess
Abdominal infection	ICD-DX	1	K51014	Ulcerative (chronic) pancolitis with abscess
Abdominal infection	ICD-DX	1	K51214	Ulcerative (chronic) proctitis with abscess
Abdominal infection	ICD-DX	1	K51314	Ulcerative (chronic) rectosigmoiditis with abscess
Abdominal infection	ICD-DX	1	K51414	Inflammatory polyps of colon with abscess
Abdominal infection	ICD-DX	1	K51514	Left sided colitis with abscess
Abdominal infection	ICD-DX	1	K51814	Other ulcerative colitis with abscess
Abdominal infection	ICD-DX	1	K51914	Ulcerative colitis, unspecified with abscess
Abdominal infection	ICD-DX	1	K5700	Diverticulitis of small intestine with perforation and abscess without bleeding
Abdominal infection	ICD-DX	1	K5701	Diverticulitis of small intestine with perforation and abscess with bleeding
Abdominal infection	ICD-DX	1	K5710	Diverticulosis of small intestine without perforation or abscess without bleeding
Abdominal infection	ICD-DX	1	K5711	Diverticulosis of small intestine without perforation or abscess with bleeding
Abdominal infection	ICD-DX	1	K5712	Diverticulitis of small intestine without perforation or abscess without bleeding
Abdominal infection	ICD-DX	1	K5713	Diverticulitis of small intestine without perforation or abscess with bleeding
Abdominal infection	ICD-DX	1	K5720	Diverticulitis of large intestine with perforation and abscess without bleeding
Abdominal infection	ICD-DX	1	K5721	Diverticulitis of large intestine with perforation and abscess with bleeding
Abdominal infection	ICD-DX	1	K5730	Diverticulosis of large intestine without perforation or abscess without bleeding
Abdominal infection	ICD-DX	1	K5731	Diverticulosis of large intestine without perforation or abscess with bleeding
Abdominal infection	ICD-DX	1	K5732	Diverticulitis of large intestine without perforation or abscess without bleeding
Abdominal infection	ICD-DX	1	K5733	Diverticulitis of large intestine without perforation or abscess with bleeding
Abdominal infection	ICD-DX	1	K5740	Diverticulitis of both small and large intestine with perforation and abscess without bleeding
Abdominal infection	ICD-DX	1	K5741	Diverticulitis of both small and large intestine with perforation and abscess with bleeding
Abdominal infection	ICD-DX	1	K5750	Diverticulosis of both small and large intestine without perforation or abscess without bleeding
Abdominal infection	ICD-DX	1	K5751	Diverticulosis of both small and large intestine without perforation or abscess with bleeding
Abdominal infection	ICD-DX	1	K5752	Diverticulitis of both small and large intestine without perforation or abscess without bleeding
Abdominal infection	ICD-DX	1	K5753	Diverticulitis of both small and large intestine without perforation or abscess with bleeding
Abdominal infection	ICD-DX	1	K5780	Diverticulitis of intestine, part unspecified, with perforation and abscess without bleeding
Abdominal infection	ICD-DX	1	K5781	Diverticulitis of intestine, part unspecified, with perforation and abscess with bleeding
Abdominal infection	ICD-DX	1	K5790	Diverticulosis of intestine, part unspecified, without perforation or abscess without bleeding
Abdominal infection	ICD-DX	1	K5791	Diverticulosis of intestine, part unspecified, without perforation or abscess with bleeding
Abdominal infection	ICD-DX	1	K5792	Diverticulitis of intestine, part unspecified, without perforation or abscess without bleeding
Abdominal infection	ICD-DX	1	K5793	Diverticulitis of intestine, part unspecified, without perforation or abscess with bleeding
Abdominal infection	ICD-DX	1	K610	Anal abscess
Abdominal infection	ICD-DX	1	K611	Rectal abscess
Abdominal infection	ICD-DX	1	K612	Anorectal abscess
Abdominal infection	ICD-DX	1	K613	Ischiorectal abscess
Abdominal infection	ICD-DX	1	K6131	Horseshoe abscess
Abdominal infection	ICD-DX	1	K6139	Other ischiorectal abscess
Abdominal infection	ICD-DX	1	K614	Intrasphincteric abscess
Abdominal infection	ICD-DX	1	K630	Abscess of intestine
Abdominal infection	ICD-DX	1	K650	Generalized (acute) peritonitis
Abdominal infection	ICD-DX	1	K651	Peritoneal abscess
Abdominal infection	ICD-DX	1	K652	Spontaneous bacterial peritonitis
Abdominal infection	ICD-DX	1	K658	Other peritonitis
Abdominal infection	ICD-DX	1	K659	Peritonitis, unspecified
Abdominal infection	ICD-DX	1	K67	Disorders of peritoneum in infectious diseases classified elsewhere
Abdominal infection	ICD-DX	1	K6811	Postprocedural retroperitoneal abscess
Abdominal infection	ICD-DX	1	K6819	Other retroperitoneal abscess
Abdominal infection	ICD-DX	1	K689	Other disorders of retroperitoneum
Abdominal infection	ICD-DX	1	K750	Abscess of liver
Abdominal infection	ICD-DX	1	K8000	Calculus of gallbladder with acute cholecystitis without obstruction
Abdominal infection	ICD-DX	1	K8001	Calculus of gallbladder with acute cholecystitis with obstruction
Abdominal infection	ICD-DX	1	K8012	Calculus of gallbladder with acute and chronic cholecystitis without obstruction
Abdominal infection	ICD-DX	1	K8013	Calculus of gallbladder with acute and chronic cholecystitis with obstruction
Abdominal infection	ICD-DX	1	K8042	Calculus of bile duct with acute cholecystitis without obstruction
Abdominal infection	ICD-DX	1	K8043	Calculus of bile duct with acute cholecystitis with obstruction
Abdominal infection	ICD-DX	1	K8046	Calculus of bile duct with acute and chronic cholecystitis without obstruction
Abdominal infection	ICD-DX	1	K8047	Calculus of bile duct with acute and chronic cholecystitis with obstruction
Abdominal infection	ICD-DX	1	K8062	Calculus of gallbladder and bile duct with acute cholecystitis without obstruction
Abdominal infection	ICD-DX	1	K8063	Calculus of gallbladder and bile duct with acute cholecystitis with obstruction
Abdominal infection	ICD-DX	1	K8066	Calculus of gallbladder and bile duct with acute and chronic cholecystitis without obstruction
Abdominal infection	ICD-DX	1	K8067	Calculus of gallbladder and bile duct with acute and chronic cholecystitis with obstruction
Abdominal infection	ICD-DX	1	K810	Acute cholecystitis
Abdominal infection	ICD-DX	1	K812	Acute cholecystitis with chronic cholecystitis
Abdominal infection	ICD-DX	1	K850	Idiopathic acute pancreatitis
Abdominal infection	ICD-DX	1	K8500	Idiopathic acute pancreatitis without necrosis or infection
Abdominal infection	ICD-DX	1	K8501	Idiopathic acute pancreatitis with uninfected necrosis
Abdominal infection	ICD-DX	1	K8502	Idiopathic acute pancreatitis with infected necrosis
Abdominal infection	ICD-DX	1	K858	Other acute pancreatitis
Abdominal infection	ICD-DX	1	K8580	Other acute pancreatitis without necrosis or infection
Abdominal infection	ICD-DX	1	K8581	Other acute pancreatitis with uninfected necrosis
Abdominal infection	ICD-DX	1	K8582	Other acute pancreatitis with infected necrosis
Abdominal infection	ICD-DX	1	K859	Acute pancreatitis, unspecified
Abdominal infection	ICD-DX	1	K8590	Acute pancreatitis without necrosis or infection, unspecified
Abdominal infection	ICD-DX	1	K8591	Acute pancreatitis with uninfected necrosis, unspecified
Abdominal infection	ICD-DX	1	K8592	Acute pancreatitis with infected necrosis, unspecified
Abdominal infection	ICD-DX	1	K9402	Colostomy infection
Abdominal infection	ICD-DX	1	K9412	Enterostomy infection
Abdominal infection	ICD-DX	1	K9422	Gastrostomy infection
Abdominal infection	ICD-DX	1	K9432	Esophagostomy infection
Dental infection	ICD-DX	0	5220	Pulpitis
Dental infection	ICD-DX	0	5225	Periapical abscess without sinus
Dental infection	ICD-DX	0	5226	Chronic apical periodontitis
Dental infection	ICD-DX	0	5227	Periapical abscess with sinus
Dental infection	ICD-DX	0	52300	Acute gingivitis, plaque induced
Dental infection	ICD-DX	0	52301	Acute gingivitis, non-plaque induced
Dental infection	ICD-DX	0	52310	Chronic gingivitis, plaque induced
Dental infection	ICD-DX	0	52311	Chronic gingivitis, non-plaque induced
Dental infection	ICD-DX	0	52330	Aggressive periodontitis, unspecified
Dental infection	ICD-DX	0	52331	Aggressive periodontitis, localized
Dental infection	ICD-DX	0	52332	Aggressive periodontitis, generalized
Dental infection	ICD-DX	0	52333	Acute periodontitis
Dental infection	ICD-DX	0	52340	Chronic periodontitis, unspecified
Dental infection	ICD-DX	0	52341	Chronic periodontitis, localized
Dental infection	ICD-DX	0	52342	Chronic periodontitis, generalized
Dental infection	ICD-DX	0	5264	Inflammatory conditions of jaw
Dental infection	ICD-DX	0	5273	Abscess of salivary gland
Dental infection	ICD-DX	0	5283	Cellulitis and abscess of oral soft tissues
Dental infection	ICD-DX	0	5285	Diseases of lips
Dental infection	ICD-DX	0	5290	Glossitis
Dental infection	ICD-DX	1	K040	Pulpitis
Dental infection	ICD-DX	1	K0401	Reversible pulpitis
Dental infection	ICD-DX	1	K0402	Irreversible pulpitis
Dental infection	ICD-DX	1	K045	Chronic apical periodontitis
Dental infection	ICD-DX	1	K046	Periapical abscess with sinus
Dental infection	ICD-DX	1	K047	Periapical abscess without sinus
Dental infection	ICD-DX	1	K0500	Acute gingivitis, plaque induced
Dental infection	ICD-DX	1	K0501	Acute gingivitis, non-plaque induced
Dental infection	ICD-DX	1	K0510	Chronic gingivitis, plaque induced
Dental infection	ICD-DX	1	K0511	Chronic gingivitis, non-plaque induced
Dental infection	ICD-DX	1	K0520	Aggressive periodontitis, unspecified
Dental infection	ICD-DX	1	K0521	Aggressive periodontitis, localized
Dental infection	ICD-DX	1	K05211	Aggressive periodontitis, localized, slight
Dental infection	ICD-DX	1	K05212	Aggressive periodontitis, localized, moderate
Dental infection	ICD-DX	1	K05213	Aggressive periodontitis, localized, severe
Dental infection	ICD-DX	1	K05219	Aggressive periodontitis, localized, unspecified severity
Dental infection	ICD-DX	1	K0522	Aggressive periodontitis, generalized
Dental infection	ICD-DX	1	K05221	Aggressive periodontitis, generalized, slight
Dental infection	ICD-DX	1	K05222	Aggressive periodontitis, generalized, moderate
Dental infection	ICD-DX	1	K05223	Aggressive periodontitis, generalized, severe
Dental infection	ICD-DX	1	K05229	Aggressive periodontitis, generalized, unspecified severity
Dental infection	ICD-DX	1	K0530	Chronic periodontitis, unspecified
Dental infection	ICD-DX	1	K0531	Chronic periodontitis, localized
Dental infection	ICD-DX	1	K05311	Chronic periodontitis, localized, slight
Dental infection	ICD-DX	1	K05312	Chronic periodontitis, localized, moderate
Dental infection	ICD-DX	1	K05313	Chronic periodontitis, localized, severe
Dental infection	ICD-DX	1	K05319	Chronic periodontitis, localized, unspecified severity
Dental infection	ICD-DX	1	K0532	Chronic periodontitis, generalized
Dental infection	ICD-DX	1	K05321	Chronic periodontitis, generalized, slight
Dental infection	ICD-DX	1	K05322	Chronic periodontitis, generalized, moderate
Dental infection	ICD-DX	1	K05323	Chronic periodontitis, generalized, severe
Dental infection	ICD-DX	1	K05329	Chronic periodontitis, generalized, unspecified severity
Dental infection	ICD-DX	1	K113	Abscess of salivary gland
Dental infection	ICD-DX	1	K122	Cellulitis and abscess of mouth
Dental infection	ICD-DX	1	K130	Diseases of lips
Dental infection	ICD-DX	1	K140	Glossitis
Dental infection	ICD-DX	1	M272	Inflammatory conditions of jaws
Lower respiratory infection	ICD-DX	0	00322	Salmonella pneumonia
Lower respiratory infection	ICD-DX	0	0203	Primary pneumonic plague
Lower respiratory infection	ICD-DX	0	0204	Secondary pneumonic plague
Lower respiratory infection	ICD-DX	0	0205	Pneumonic plague, unspecified
Lower respiratory infection	ICD-DX	0	0212	Pulmonary tularemia
Lower respiratory infection	ICD-DX	0	0221	Pulmonary anthrax
Lower respiratory infection	ICD-DX	0	0391	Pulmonary actinomycotic infection
Lower respiratory infection	ICD-DX	0	0730	Ornithosis with pneumonia
Lower respiratory infection	ICD-DX	0	0737	Ornithosis with other specified complications
Lower respiratory infection	ICD-DX	0	0738	Ornithosis with unspecified complication
Lower respiratory infection	ICD-DX	0	0739	Ornithosis, unspecified
Lower respiratory infection	ICD-DX	0	0830	Q fever
Lower respiratory infection	ICD-DX	0	4660	Acute bronchitis
Lower respiratory infection	ICD-DX	0	4800	Pneumonia due to adenovirus
Lower respiratory infection	ICD-DX	0	4801	Pneumonia due to respiratory syncytial virus
Lower respiratory infection	ICD-DX	0	4802	Pneumonia due to parainfluenza virus
Lower respiratory infection	ICD-DX	0	4803	Pneumonia due to SARS-associated coronavirus
Lower respiratory infection	ICD-DX	0	4808	Pneumonia due to other virus not elsewhere classified
Lower respiratory infection	ICD-DX	0	4809	Viral pneumonia, unspecified
Lower respiratory infection	ICD-DX	0	481	Pneumococcal pneumonia [Streptococcus pneumoniae pneumonia]
Lower respiratory infection	ICD-DX	0	4820	Pneumonia due to Klebsiella pneumoniae
Lower respiratory infection	ICD-DX	0	4821	Pneumonia due to Pseudomonas
Lower respiratory infection	ICD-DX	0	4822	Pneumonia due to Hemophilus influenzae [H. influenzae]
Lower respiratory infection	ICD-DX	0	48230	Pneumonia due to Streptococcus, unspecified
Lower respiratory infection	ICD-DX	0	48231	Pneumonia due to Streptococcus, group A
Lower respiratory infection	ICD-DX	0	48232	Pneumonia due to Streptococcus, group B
Lower respiratory infection	ICD-DX	0	48239	Pneumonia due to other Streptococcus
Lower respiratory infection	ICD-DX	0	48240	Pneumonia due to Staphylococcus, unspecified
Lower respiratory infection	ICD-DX	0	48241	Methicillin susceptible pneumonia due to Staphylococcus aureus
Lower respiratory infection	ICD-DX	0	48242	Methicillin resistant pneumonia due to Staphylococcus aureus
Lower respiratory infection	ICD-DX	0	48249	Other Staphylococcus pneumonia
Lower respiratory infection	ICD-DX	0	48281	Pneumonia due to anaerobes
Lower respiratory infection	ICD-DX	0	48282	Pneumonia due to escherichia coli [E. coli]
Lower respiratory infection	ICD-DX	0	48283	Pneumonia due to other gram-negative bacteria
Lower respiratory infection	ICD-DX	0	48284	Pneumonia due to Legionnaires' disease
Lower respiratory infection	ICD-DX	0	48289	Pneumonia due to other specified bacteria
Lower respiratory infection	ICD-DX	0	4829	Bacterial pneumonia, unspecified
Lower respiratory infection	ICD-DX	0	4830	Pneumonia due to mycoplasma pneumoniae
Lower respiratory infection	ICD-DX	0	4831	Pneumonia due to chlamydia
Lower respiratory infection	ICD-DX	0	4838	Pneumonia due to other specified organism
Lower respiratory infection	ICD-DX	0	4841	Pneumonia in cytomegalic inclusion disease
Lower respiratory infection	ICD-DX	0	4843	Pneumonia in whooping cough
Lower respiratory infection	ICD-DX	0	4845	Pneumonia in anthrax
Lower respiratory infection	ICD-DX	0	4846	Pneumonia in aspergillosis
Lower respiratory infection	ICD-DX	0	4847	Pneumonia in other systemic mycoses
Lower respiratory infection	ICD-DX	0	4848	Pneumonia in other infectious diseases classified elsewhere
Lower respiratory infection	ICD-DX	0	485	Bronchopneumonia, organism unspecified
Lower respiratory infection	ICD-DX	0	486	Pneumonia, organism unspecified
Lower respiratory infection	ICD-DX	0	4870	Influenza with pneumonia
Lower respiratory infection	ICD-DX	0	48801	Influenza due to identified avian influenza virus with pneumonia
Lower respiratory infection	ICD-DX	0	48811	Influenza due to identified 2009 H1N1 influenza virus with pneumonia
Lower respiratory infection	ICD-DX	0	48881	Influenza due to identified novel influenza A virus with pneumonia
Lower respiratory infection	ICD-DX	0	5100	Empyema with fistula
Lower respiratory infection	ICD-DX	0	5109	Empyema without mention of fistula
Lower respiratory infection	ICD-DX	0	5130	Abscess of lung
Lower respiratory infection	ICD-DX	0	99731	Ventilator associated pneumonia
Lower respiratory infection	ICD-DX	1	A0222	Salmonella pneumonia
Lower respiratory infection	ICD-DX	1	A202	Pneumonic plague
Lower respiratory infection	ICD-DX	1	A212	Pulmonary tularemia
Lower respiratory infection	ICD-DX	1	A221	Pulmonary anthrax
Lower respiratory infection	ICD-DX	1	A3701	Whooping cough due to Bordetella pertussis with pneumonia
Lower respiratory infection	ICD-DX	1	A3711	Whooping cough due to Bordetella parapertussis with pneumonia
Lower respiratory infection	ICD-DX	1	A3781	Whooping cough due to other Bordetella species with pneumonia
Lower respiratory infection	ICD-DX	1	A3791	Whooping cough, unspecified species with pneumonia
Lower respiratory infection	ICD-DX	1	A420	Pulmonary actinomycosis
Lower respiratory infection	ICD-DX	1	A430	Pulmonary nocardiosis
Lower respiratory infection	ICD-DX	1	A481	Legionnaires' disease
Lower respiratory infection	ICD-DX	1	A70	Chlamydia psittaci infections
Lower respiratory infection	ICD-DX	1	A78	Q fever
Lower respiratory infection	ICD-DX	1	B250	Cytomegaloviral pneumonitis
Lower respiratory infection	ICD-DX	1	B371	Pulmonary candidiasis
Lower respiratory infection	ICD-DX	1	B380	Acute pulmonary coccidioidomycosis
Lower respiratory infection	ICD-DX	1	B381	Chronic pulmonary coccidioidomycosis
Lower respiratory infection	ICD-DX	1	B382	Pulmonary coccidioidomycosis, unspecified
Lower respiratory infection	ICD-DX	1	B390	Acute pulmonary histoplasmosis capsulati
Lower respiratory infection	ICD-DX	1	B391	Chronic pulmonary histoplasmosis capsulati
Lower respiratory infection	ICD-DX	1	B392	Pulmonary histoplasmosis capsulati, unspecified
Lower respiratory infection	ICD-DX	1	B400	Acute pulmonary blastomycosis
Lower respiratory infection	ICD-DX	1	B401	Chronic pulmonary blastomycosis
Lower respiratory infection	ICD-DX	1	B402	Pulmonary blastomycosis, unspecified
Lower respiratory infection	ICD-DX	1	B410	Pulmonary paracoccidioidomycosis
Lower respiratory infection	ICD-DX	1	B420	Pulmonary sporotrichosis
Lower respiratory infection	ICD-DX	1	B440	Invasive pulmonary aspergillosis
Lower respiratory infection	ICD-DX	1	B441	Other pulmonary aspergillosis
Lower respiratory infection	ICD-DX	1	B450	Pulmonary cryptococcosis
Lower respiratory infection	ICD-DX	1	B460	Pulmonary mucormycosis
Lower respiratory infection	ICD-DX	1	B7781	Ascariasis pneumonia
Lower respiratory infection	ICD-DX	1	J09X1	Influenza due to identified novel influenza A virus with pneumonia
Lower respiratory infection	ICD-DX	1	J1000	Influenza due to other identified influenza virus with unspecified type of pneumonia
Lower respiratory infection	ICD-DX	1	J1001	Influenza due to other identified influenza virus with the same other identified influenza virus pneumonia
Lower respiratory infection	ICD-DX	1	J1008	Influenza due to other identified influenza virus with other specified pneumonia
Lower respiratory infection	ICD-DX	1	J1100	Influenza due to unidentified influenza virus with unspecified type of pneumonia
Lower respiratory infection	ICD-DX	1	J1108	Influenza due to unidentified influenza virus with specified pneumonia
Lower respiratory infection	ICD-DX	1	J120	Adenoviral pneumonia
Lower respiratory infection	ICD-DX	1	J121	Respiratory syncytial virus pneumonia
Lower respiratory infection	ICD-DX	1	J122	Parainfluenza virus pneumonia
Lower respiratory infection	ICD-DX	1	J123	Human metapneumovirus pneumonia
Lower respiratory infection	ICD-DX	1	J1281	Pneumonia due to SARS-associated coronavirus
Lower respiratory infection	ICD-DX	1	J1289	Other viral pneumonia
Lower respiratory infection	ICD-DX	1	J129	Viral pneumonia, unspecified
Lower respiratory infection	ICD-DX	1	J13	Pneumonia due to Streptococcus pneumoniae
Lower respiratory infection	ICD-DX	1	J14	Pneumonia due to Hemophilus influenzae
Lower respiratory infection	ICD-DX	1	J150	Pneumonia due to Klebsiella pneumoniae
Lower respiratory infection	ICD-DX	1	J151	Pneumonia due to Pseudomonas
Lower respiratory infection	ICD-DX	1	J1520	Pneumonia due to staphylococcus, unspecified
Lower respiratory infection	ICD-DX	1	J15211	Pneumonia due to Methicillin susceptible Staphylococcus aureus
Lower respiratory infection	ICD-DX	1	J15212	Pneumonia due to Methicillin resistant Staphylococcus aureus
Lower respiratory infection	ICD-DX	1	J1529	Pneumonia due to other staphylococcus
Lower respiratory infection	ICD-DX	1	J153	Pneumonia due to streptococcus, group B
Lower respiratory infection	ICD-DX	1	J154	Pneumonia due to other streptococci
Lower respiratory infection	ICD-DX	1	J155	Pneumonia due to Escherichia coli
Lower respiratory infection	ICD-DX	1	J156	Pneumonia due to other Gram-negative bacteria
Lower respiratory infection	ICD-DX	1	J157	Pneumonia due to Mycoplasma pneumoniae
Lower respiratory infection	ICD-DX	1	J158	Pneumonia due to other specified bacteria
Lower respiratory infection	ICD-DX	1	J159	Unspecified bacterial pneumonia
Lower respiratory infection	ICD-DX	1	J160	Chlamydial pneumonia
Lower respiratory infection	ICD-DX	1	J168	Pneumonia due to other specified infectious organisms
Lower respiratory infection	ICD-DX	1	J17	Pneumonia in diseases classified elsewhere
Lower respiratory infection	ICD-DX	1	J180	Bronchopneumonia, unspecified organism
Lower respiratory infection	ICD-DX	1	J181	Lobar pneumonia, unspecified organism
Lower respiratory infection	ICD-DX	1	J188	Other pneumonia, unspecified organism
Lower respiratory infection	ICD-DX	1	J189	Pneumonia, unspecified organism
Lower respiratory infection	ICD-DX	1	J200	Acute bronchitis due to Mycoplasma pneumoniae
Lower respiratory infection	ICD-DX	1	J201	Acute bronchitis due to Hemophilus influenzae
Lower respiratory infection	ICD-DX	1	J202	Acute bronchitis due to streptococcus
Lower respiratory infection	ICD-DX	1	J203	Acute bronchitis due to coxsackievirus
Lower respiratory infection	ICD-DX	1	J204	Acute bronchitis due to parainfluenza virus
Lower respiratory infection	ICD-DX	1	J205	Acute bronchitis due to respiratory syncytial virus
Lower respiratory infection	ICD-DX	1	J206	Acute bronchitis due to rhinovirus
Lower respiratory infection	ICD-DX	1	J207	Acute bronchitis due to echovirus
Lower respiratory infection	ICD-DX	1	J208	Acute bronchitis due to other specified organisms
Lower respiratory infection	ICD-DX	1	J209	Acute bronchitis, unspecified
Lower respiratory infection	ICD-DX	1	J851	Abscess of lung with pneumonia
Lower respiratory infection	ICD-DX	1	J852	Abscess of lung without pneumonia
Lower respiratory infection	ICD-DX	1	J860	Pyothorax with fistula
Lower respiratory infection	ICD-DX	1	J869	Pyothorax without fistula
Lower respiratory infection	ICD-DX	1	J95851	Ventilator associated pneumonia
Pyelonephritis	ICD-DX	0	59000	Chronic pyelonephritis without lesion of renal medullary necrosis
Pyelonephritis	ICD-DX	0	59001	Chronic pyelonephritis with lesion of renal medullary necrosis
Pyelonephritis	ICD-DX	0	59010	Acute pyelonephritis without lesion of renal medullary necrosis
Pyelonephritis	ICD-DX	0	59011	Acute pyelonephritis with lesion of renal medullary necrosis
Pyelonephritis	ICD-DX	0	5902	Renal and perinephric abscess
Pyelonephritis	ICD-DX	0	5903	Pyeloureteritis cystica
Pyelonephritis	ICD-DX	0	59080	Pyelonephritis, unspecified
Pyelonephritis	ICD-DX	0	59081	Pyelitis or pyelonephritis in diseases classified elsewhere
Pyelonephritis	ICD-DX	0	5909	Infection of kidney, unspecified
Pyelonephritis	ICD-DX	1	N10	Acute pyelonephritis
Pyelonephritis	ICD-DX	1	N110	Nonobstructive reflux-associated chronic pyelonephritis
Pyelonephritis	ICD-DX	1	N111	Chronic obstructive pyelonephritis
Pyelonephritis	ICD-DX	1	N118	Other chronic tubulo-interstitial nephritis
Pyelonephritis	ICD-DX	1	N119	Chronic tubulo-interstitial nephritis, unspecified
Pyelonephritis	ICD-DX	1	N12	Tubulo-interstitial nephritis, not specified as acute or chronic
Pyelonephritis	ICD-DX	1	N136	Pyonephrosis
Pyelonephritis	ICD-DX	1	N151	Renal and perinephric abscess
Pyelonephritis	ICD-DX	1	N159	Renal tubulo-interstitial disease, unspecified
Pyelonephritis	ICD-DX	1	N16	Renal tubulo-interstitial disorders in diseases classified elsewhere
Pyelonephritis	ICD-DX	1	N2884	Pyelitis cystica
Pyelonephritis	ICD-DX	1	N2885	Pyeloureteritis cystica
Pyelonephritis	ICD-DX	1	N2886	Ureteritis cystica
Skin and soft tissue infection	ICD-DX	0	0201	Cellulocutaneous plague
Skin and soft tissue infection	ICD-DX	0	0210	Ulceroglandular tularemia
Skin and soft tissue infection	ICD-DX	0	0220	Cutaneous anthrax
Skin and soft tissue infection	ICD-DX	0	03285	Cutaneous diphtheria
Skin and soft tissue infection	ICD-DX	0	035	Erysipelas
Skin and soft tissue infection	ICD-DX	0	0390	Cutaneous actinomycotic infection
Skin and soft tissue infection	ICD-DX	0	0393	Cervicofacial actinomycotic infection
Skin and soft tissue infection	ICD-DX	0	0394	Madura foot
Skin and soft tissue infection	ICD-DX	0	0398	Actinomycotic infection of other specified sites
Skin and soft tissue infection	ICD-DX	0	0399	Actinomycotic infection of unspecified site
Skin and soft tissue infection	ICD-DX	0	0400	Gas gangrene
Skin and soft tissue infection	ICD-DX	0	04042	Wound botulism
Skin and soft tissue infection	ICD-DX	0	04081	Tropical pyomyositis
Skin and soft tissue infection	ICD-DX	0	0783	Cat-scratch disease
Skin and soft tissue infection	ICD-DX	0	0820	Spotted fevers
Skin and soft tissue infection	ICD-DX	0	0821	Boutonneuse fever
Skin and soft tissue infection	ICD-DX	0	0822	North Asian tick fever
Skin and soft tissue infection	ICD-DX	0	0823	Queensland tick typhus
Skin and soft tissue infection	ICD-DX	0	08240	Ehrlichiosis, unspecified
Skin and soft tissue infection	ICD-DX	0	08241	Ehrlichiosis chafeensis [E. chafeensis]
Skin and soft tissue infection	ICD-DX	0	08249	Other ehrlichiosis
Skin and soft tissue infection	ICD-DX	0	0828	Other specified tick-borne rickettsioses
Skin and soft tissue infection	ICD-DX	0	0829	Tick-borne rickettsiosis, unspecified
Skin and soft tissue infection	ICD-DX	0	0831	Trench fever
Skin and soft tissue infection	ICD-DX	0	0832	Rickettsialpox
Skin and soft tissue infection	ICD-DX	0	0838	Other specified rickettsioses
Skin and soft tissue infection	ICD-DX	0	0839	Rickettsiosis, unspecified
Skin and soft tissue infection	ICD-DX	0	0870	Relapsing fever, louse-borne
Skin and soft tissue infection	ICD-DX	0	0871	Relapsing fever, tick-borne
Skin and soft tissue infection	ICD-DX	0	0879	Relapsing fever, unspecified
Skin and soft tissue infection	ICD-DX	0	0880	Bartonellosis
Skin and soft tissue infection	ICD-DX	0	08881	Lyme Disease
Skin and soft tissue infection	ICD-DX	0	08882	Babesiosis
Skin and soft tissue infection	ICD-DX	0	08889	Other specified arthropod-borne diseases, other
Skin and soft tissue infection	ICD-DX	0	0889	Arthropod-borne disease, unspecified
Skin and soft tissue infection	ICD-DX	0	56731	Psoas muscle abscess
Skin and soft tissue infection	ICD-DX	0	67500	Infections of nipple associated with childbirth, unspecified as to episode of care or not applicable
Skin and soft tissue infection	ICD-DX	0	67501	Infections of nipple associated with childbirth, delivered, with or without mention of antepartum condition
Skin and soft tissue infection	ICD-DX	0	67502	Infections of nipple associated with childbirth, delivered, with mention of postpartum complication
Skin and soft tissue infection	ICD-DX	0	67503	Infections of nipple associated with childbirth, antepartum condition or complication
Skin and soft tissue infection	ICD-DX	0	67504	Infections of nipple associated with childbirth, postpartum condition or complication
Skin and soft tissue infection	ICD-DX	0	67510	Abscess of breast associated with childbirth, unspecified as to episode of care or not applicable
Skin and soft tissue infection	ICD-DX	0	67511	Abscess of breast associated with childbirth, delivered, with or without mention of antepartum condition
Skin and soft tissue infection	ICD-DX	0	67512	Abscess of breast associated with childbirth, delivered, with mention of postpartum complication
Skin and soft tissue infection	ICD-DX	0	67513	Abscess of breast associated with childbirth, antepartum condition or complication
Skin and soft tissue infection	ICD-DX	0	67514	Abscess of breast associated with childbirth, postpartum condition or complication
Skin and soft tissue infection	ICD-DX	0	67580	Other specified infections of the breast and nipple associated with childbirth, unspecified as to episode of care or not applicable
Skin and soft tissue infection	ICD-DX	0	67581	Other specified infections of the breast and nipple associated with childbirth, delivered, with or without mention of antepartum condition
Skin and soft tissue infection	ICD-DX	0	67582	Other specified infections of the breast and nipple associated with childbirth, delivered, with mention of postpartum complication
Skin and soft tissue infection	ICD-DX	0	67583	Other specified infections of the breast and nipple associated with childbirth, antepartum condition or complication
Skin and soft tissue infection	ICD-DX	0	67584	Other specified infections of the breast and nipple associated with childbirth, postpartum condition or complication
Skin and soft tissue infection	ICD-DX	0	67590	Unspecified infection of the breast and nipple associated with childbirth, unspecified as to episode of care or not applicable
Skin and soft tissue infection	ICD-DX	0	67591	Unspecified infection of the breast and nipple associated with childbirth, delivered, with or without mention of antepartum condition
Skin and soft tissue infection	ICD-DX	0	67592	Unspecified infection of the breast and nipple associated with childbirth, delivered, with mention of postpartum complication
Skin and soft tissue infection	ICD-DX	0	67593	Unspecified infection of the breast and nipple associated with childbirth, antepartum condition or complication
Skin and soft tissue infection	ICD-DX	0	67594	Unspecified infection of the breast and nipple associated with childbirth, postpartum condition or complication
Skin and soft tissue infection	ICD-DX	0	6800	Carbuncle and furuncle of face
Skin and soft tissue infection	ICD-DX	0	6801	Carbuncle and furuncle of neck
Skin and soft tissue infection	ICD-DX	0	6802	Carbuncle and furuncle of trunk
Skin and soft tissue infection	ICD-DX	0	6803	Carbuncle and furuncle of upper arm and forearm
Skin and soft tissue infection	ICD-DX	0	6804	Carbuncle and furuncle of hand
Skin and soft tissue infection	ICD-DX	0	6805	Carbuncle and furuncle of buttock
Skin and soft tissue infection	ICD-DX	0	6806	Carbuncle and furuncle of leg, except foot
Skin and soft tissue infection	ICD-DX	0	6807	Carbuncle and furuncle of foot
Skin and soft tissue infection	ICD-DX	0	6808	Carbuncle and furuncle of other specified sites
Skin and soft tissue infection	ICD-DX	0	6809	Carbuncle and furuncle of unspecified site
Skin and soft tissue infection	ICD-DX	0	68100	Cellulitis and abscess of finger, unspecified
Skin and soft tissue infection	ICD-DX	0	68101	Felon
Skin and soft tissue infection	ICD-DX	0	68102	Onychia and paronychia of finger
Skin and soft tissue infection	ICD-DX	0	68110	Cellulitis and abscess of toe, unspecified
Skin and soft tissue infection	ICD-DX	0	68111	Onychia and paronychia of toe
Skin and soft tissue infection	ICD-DX	0	6819	Cellulitis and abscess of unspecified digit
Skin and soft tissue infection	ICD-DX	0	6820	Cellulitis and abscess of face
Skin and soft tissue infection	ICD-DX	0	6821	Cellulitis and abscess of neck
Skin and soft tissue infection	ICD-DX	0	6822	Cellulitis and abscess of trunk
Skin and soft tissue infection	ICD-DX	0	6823	Cellulitis and abscess of upper arm and forearm
Skin and soft tissue infection	ICD-DX	0	6824	Cellulitis and abscess of hand, except fingers and thumb
Skin and soft tissue infection	ICD-DX	0	6825	Cellulitis and abscess of buttock
Skin and soft tissue infection	ICD-DX	0	6826	Cellulitis and abscess of leg, except foot
Skin and soft tissue infection	ICD-DX	0	6827	Cellulitis and abscess of foot, except toes
Skin and soft tissue infection	ICD-DX	0	6828	Cellulitis and abscess of other specified sites
Skin and soft tissue infection	ICD-DX	0	6829	Cellulitis and abscess of unspecified sites
Skin and soft tissue infection	ICD-DX	0	683	Acute lymphadenitis
Skin and soft tissue infection	ICD-DX	0	684	Impetigo
Skin and soft tissue infection	ICD-DX	0	6850	Pilonidal cyst with abscess
Skin and soft tissue infection	ICD-DX	0	68600	Pyoderma, unspecified
Skin and soft tissue infection	ICD-DX	0	68601	Pyoderma gangrenosum
Skin and soft tissue infection	ICD-DX	0	68609	Other pyoderma
Skin and soft tissue infection	ICD-DX	0	6861	Pyogenic granuloma of skin and subcutaneous tissue
Skin and soft tissue infection	ICD-DX	0	6868	Other specified local infections of skin and subcutaneous tissue
Skin and soft tissue infection	ICD-DX	0	6869	Unspecified local infection of skin and subcutaneous tissue
Skin and soft tissue infection	ICD-DX	0	70583	Hidradenitis
Skin and soft tissue infection	ICD-DX	0	72789	Other disorders of synovium, tendon, and bursa
Skin and soft tissue infection	ICD-DX	0	7280	Infective myositis
Skin and soft tissue infection	ICD-DX	0	72886	Necrotizing fasciitis
Skin and soft tissue infection	ICD-DX	0	9583	Posttraumatic wound infection not elsewhere classified
Skin and soft tissue infection	ICD-DX	0	99762	Infection (chronic) of amputation stump
Skin and soft tissue infection	ICD-DX	0	99931	Other and unspecified infection due to central venous catheter
Skin and soft tissue infection	ICD-DX	0	99933	Local infection due to central venous catheter
Skin and soft tissue infection	ICD-DX	0	99934	Acute infection following transfusion, infusion, or injection of blood and blood products
Skin and soft tissue infection	ICD-DX	0	99939	Infection following other infusion, injection, transfusion, or vaccination
Skin and soft tissue infection	ICD-DX	1	A201	Cellulocutaneous plague
Skin and soft tissue infection	ICD-DX	1	A210	Ulceroglandular tularemia
Skin and soft tissue infection	ICD-DX	1	A220	Cutaneous anthrax
Skin and soft tissue infection	ICD-DX	1	A281	Cat-scratch disease
Skin and soft tissue infection	ICD-DX	1	A363	Cutaneous diphtheria
Skin and soft tissue infection	ICD-DX	1	A422	Cervicofacial actinomycosis
Skin and soft tissue infection	ICD-DX	1	A4289	Other forms of actinomycosis
Skin and soft tissue infection	ICD-DX	1	A429	Actinomycosis, unspecified
Skin and soft tissue infection	ICD-DX	1	A431	Cutaneous nocardiosis
Skin and soft tissue infection	ICD-DX	1	A438	Other forms of nocardiosis
Skin and soft tissue infection	ICD-DX	1	A439	Nocardiosis, unspecified
Skin and soft tissue infection	ICD-DX	1	A440	Systemic bartonellosis
Skin and soft tissue infection	ICD-DX	1	A441	Cutaneous and mucocutaneous bartonellosis
Skin and soft tissue infection	ICD-DX	1	A448	Other forms of bartonellosis
Skin and soft tissue infection	ICD-DX	1	A449	Bartonellosis, unspecified
Skin and soft tissue infection	ICD-DX	1	A46	Erysipelas
Skin and soft tissue infection	ICD-DX	1	A480	Gas gangrene
Skin and soft tissue infection	ICD-DX	1	A4852	Wound botulism
Skin and soft tissue infection	ICD-DX	1	A680	Louse-borne relapsing fever
Skin and soft tissue infection	ICD-DX	1	A681	Tick-borne relapsing fever
Skin and soft tissue infection	ICD-DX	1	A689	Relapsing fever, unspecified
Skin and soft tissue infection	ICD-DX	1	A6920	Lyme disease, unspecified
Skin and soft tissue infection	ICD-DX	1	A6921	Meningitis due to Lyme disease
Skin and soft tissue infection	ICD-DX	1	A6922	Other neurologic disorders in Lyme disease
Skin and soft tissue infection	ICD-DX	1	A6923	Arthritis due to Lyme disease
Skin and soft tissue infection	ICD-DX	1	A6929	Other conditions associated with Lyme disease
Skin and soft tissue infection	ICD-DX	1	A770	Spotted fever due to Rickettsia rickettsii
Skin and soft tissue infection	ICD-DX	1	A771	Spotted fever due to Rickettsia conorii
Skin and soft tissue infection	ICD-DX	1	A772	Spotted fever due to Rickettsia siberica
Skin and soft tissue infection	ICD-DX	1	A773	Spotted fever due to Rickettsia australis
Skin and soft tissue infection	ICD-DX	1	A7740	Ehrlichiosis, unspecified
Skin and soft tissue infection	ICD-DX	1	A7741	Ehrlichiosis chafeensis [E. chafeensis]
Skin and soft tissue infection	ICD-DX	1	A7749	Other ehrlichiosis
Skin and soft tissue infection	ICD-DX	1	A778	Other spotted fevers
Skin and soft tissue infection	ICD-DX	1	A790	Trench fever
Skin and soft tissue infection	ICD-DX	1	A791	Rickettsialpox due to Rickettsia akari
Skin and soft tissue infection	ICD-DX	1	A7981	Rickettsiosis due to Ehrlichia sennetsu
Skin and soft tissue infection	ICD-DX	1	A7989	Other specified rickettsioses
Skin and soft tissue infection	ICD-DX	1	A799	Rickettsiosis, unspecified
Skin and soft tissue infection	ICD-DX	1	B470	Eumycetoma
Skin and soft tissue infection	ICD-DX	1	B471	Actinomycetoma
Skin and soft tissue infection	ICD-DX	1	B479	Mycetoma, unspecified
Skin and soft tissue infection	ICD-DX	1	B600	Babesiosis
Skin and soft tissue infection	ICD-DX	1	B6000	Babesiosis, unspecified
Skin and soft tissue infection	ICD-DX	1	B6001	Babesiosis due to Babesia microti
Skin and soft tissue infection	ICD-DX	1	B6002	Babesiosis due to Babesia duncani
Skin and soft tissue infection	ICD-DX	1	B6003	Babesiosis due to Babesia divergens
Skin and soft tissue infection	ICD-DX	1	B6009	Other babesiosis
Skin and soft tissue infection	ICD-DX	1	K6812	Psoas muscle abscess
Skin and soft tissue infection	ICD-DX	1	L0100	Impetigo, unspecified
Skin and soft tissue infection	ICD-DX	1	L0101	Non-bullous impetigo
Skin and soft tissue infection	ICD-DX	1	L0102	Bockhart's impetigo
Skin and soft tissue infection	ICD-DX	1	L0103	Bullous impetigo
Skin and soft tissue infection	ICD-DX	1	L0109	Other impetigo
Skin and soft tissue infection	ICD-DX	1	L011	Impetiginization of other dermatoses
Skin and soft tissue infection	ICD-DX	1	L0201	Cutaneous abscess of face
Skin and soft tissue infection	ICD-DX	1	L0202	Furuncle of face
Skin and soft tissue infection	ICD-DX	1	L0203	Carbuncle of face
Skin and soft tissue infection	ICD-DX	1	L0211	Cutaneous abscess of neck
Skin and soft tissue infection	ICD-DX	1	L0212	Furuncle of neck
Skin and soft tissue infection	ICD-DX	1	L0213	Carbuncle of neck
Skin and soft tissue infection	ICD-DX	1	L02211	Cutaneous abscess of abdominal wall
Skin and soft tissue infection	ICD-DX	1	L02212	Cutaneous abscess of back [any part, except buttock]
Skin and soft tissue infection	ICD-DX	1	L02213	Cutaneous abscess of chest wall
Skin and soft tissue infection	ICD-DX	1	L02214	Cutaneous abscess of groin
Skin and soft tissue infection	ICD-DX	1	L02215	Cutaneous abscess of perineum
Skin and soft tissue infection	ICD-DX	1	L02216	Cutaneous abscess of umbilicus
Skin and soft tissue infection	ICD-DX	1	L02219	Cutaneous abscess of trunk, unspecified
Skin and soft tissue infection	ICD-DX	1	L02221	Furuncle of abdominal wall
Skin and soft tissue infection	ICD-DX	1	L02222	Furuncle of back [any part, except buttock]
Skin and soft tissue infection	ICD-DX	1	L02223	Furuncle of chest wall
Skin and soft tissue infection	ICD-DX	1	L02224	Furuncle of groin
Skin and soft tissue infection	ICD-DX	1	L02225	Furuncle of perineum
Skin and soft tissue infection	ICD-DX	1	L02226	Furuncle of umbilicus
Skin and soft tissue infection	ICD-DX	1	L02229	Furuncle of trunk, unspecified
Skin and soft tissue infection	ICD-DX	1	L02231	Carbuncle of abdominal wall
Skin and soft tissue infection	ICD-DX	1	L02232	Carbuncle of back [any part, except buttock]
Skin and soft tissue infection	ICD-DX	1	L02233	Carbuncle of chest wall
Skin and soft tissue infection	ICD-DX	1	L02234	Carbuncle of groin
Skin and soft tissue infection	ICD-DX	1	L02235	Carbuncle of perineum
Skin and soft tissue infection	ICD-DX	1	L02236	Carbuncle of umbilicus
Skin and soft tissue infection	ICD-DX	1	L02239	Carbuncle of trunk, unspecified
Skin and soft tissue infection	ICD-DX	1	L0231	Cutaneous abscess of buttock
Skin and soft tissue infection	ICD-DX	1	L0232	Furuncle of buttock
Skin and soft tissue infection	ICD-DX	1	L0233	Carbuncle of buttock
Skin and soft tissue infection	ICD-DX	1	L02411	Cutaneous abscess of right axilla
Skin and soft tissue infection	ICD-DX	1	L02412	Cutaneous abscess of left axilla
Skin and soft tissue infection	ICD-DX	1	L02413	Cutaneous abscess of right upper limb
Skin and soft tissue infection	ICD-DX	1	L02414	Cutaneous abscess of left upper limb
Skin and soft tissue infection	ICD-DX	1	L02415	Cutaneous abscess of right lower limb
Skin and soft tissue infection	ICD-DX	1	L02416	Cutaneous abscess of left lower limb
Skin and soft tissue infection	ICD-DX	1	L02419	Cutaneous abscess of limb, unspecified
Skin and soft tissue infection	ICD-DX	1	L02421	Furuncle of right axilla
Skin and soft tissue infection	ICD-DX	1	L02422	Furuncle of left axilla
Skin and soft tissue infection	ICD-DX	1	L02423	Furuncle of right upper limb
Skin and soft tissue infection	ICD-DX	1	L02424	Furuncle of left upper limb
Skin and soft tissue infection	ICD-DX	1	L02425	Furuncle of right lower limb
Skin and soft tissue infection	ICD-DX	1	L02426	Furuncle of left lower limb
Skin and soft tissue infection	ICD-DX	1	L02429	Furuncle of limb, unspecified
Skin and soft tissue infection	ICD-DX	1	L02431	Carbuncle of right axilla
Skin and soft tissue infection	ICD-DX	1	L02432	Carbuncle of left axilla
Skin and soft tissue infection	ICD-DX	1	L02433	Carbuncle of right upper limb
Skin and soft tissue infection	ICD-DX	1	L02434	Carbuncle of left upper limb
Skin and soft tissue infection	ICD-DX	1	L02435	Carbuncle of right lower limb
Skin and soft tissue infection	ICD-DX	1	L02436	Carbuncle of left lower limb
Skin and soft tissue infection	ICD-DX	1	L02439	Carbuncle of limb, unspecified
Skin and soft tissue infection	ICD-DX	1	L02511	Cutaneous abscess of right hand
Skin and soft tissue infection	ICD-DX	1	L02512	Cutaneous abscess of left hand
Skin and soft tissue infection	ICD-DX	1	L02519	Cutaneous abscess of unspecified hand
Skin and soft tissue infection	ICD-DX	1	L02521	Furuncle right hand
Skin and soft tissue infection	ICD-DX	1	L02522	Furuncle left hand
Skin and soft tissue infection	ICD-DX	1	L02529	Furuncle unspecified hand
Skin and soft tissue infection	ICD-DX	1	L02531	Carbuncle of right hand
Skin and soft tissue infection	ICD-DX	1	L02532	Carbuncle of left hand
Skin and soft tissue infection	ICD-DX	1	L02539	Carbuncle of unspecified hand
Skin and soft tissue infection	ICD-DX	1	L02611	Cutaneous abscess of right foot
Skin and soft tissue infection	ICD-DX	1	L02612	Cutaneous abscess of left foot
Skin and soft tissue infection	ICD-DX	1	L02619	Cutaneous abscess of unspecified foot
Skin and soft tissue infection	ICD-DX	1	L02621	Furuncle of right foot
Skin and soft tissue infection	ICD-DX	1	L02622	Furuncle of left foot
Skin and soft tissue infection	ICD-DX	1	L02629	Furuncle of unspecified foot
Skin and soft tissue infection	ICD-DX	1	L02631	Carbuncle of right foot
Skin and soft tissue infection	ICD-DX	1	L02632	Carbuncle of left foot
Skin and soft tissue infection	ICD-DX	1	L02639	Carbuncle of unspecified foot
Skin and soft tissue infection	ICD-DX	1	L02811	Cutaneous abscess of head [any part, except face]
Skin and soft tissue infection	ICD-DX	1	L02818	Cutaneous abscess of other sites
Skin and soft tissue infection	ICD-DX	1	L02821	Furuncle of head [any part, except face]
Skin and soft tissue infection	ICD-DX	1	L02828	Furuncle of other sites
Skin and soft tissue infection	ICD-DX	1	L02831	Carbuncle of head [any part, except face]
Skin and soft tissue infection	ICD-DX	1	L02838	Carbuncle of other sites
Skin and soft tissue infection	ICD-DX	1	L0291	Cutaneous abscess, unspecified
Skin and soft tissue infection	ICD-DX	1	L0292	Furuncle, unspecified
Skin and soft tissue infection	ICD-DX	1	L0293	Carbuncle, unspecified
Skin and soft tissue infection	ICD-DX	1	L03011	Cellulitis of right finger
Skin and soft tissue infection	ICD-DX	1	L03012	Cellulitis of left finger
Skin and soft tissue infection	ICD-DX	1	L03019	Cellulitis of unspecified finger
Skin and soft tissue infection	ICD-DX	1	L03021	Acute lymphangitis of right finger
Skin and soft tissue infection	ICD-DX	1	L03022	Acute lymphangitis of left finger
Skin and soft tissue infection	ICD-DX	1	L03029	Acute lymphangitis of unspecified finger
Skin and soft tissue infection	ICD-DX	1	L03031	Cellulitis of right toe
Skin and soft tissue infection	ICD-DX	1	L03032	Cellulitis of left toe
Skin and soft tissue infection	ICD-DX	1	L03039	Cellulitis of unspecified toe
Skin and soft tissue infection	ICD-DX	1	L03041	Acute lymphangitis of right toe
Skin and soft tissue infection	ICD-DX	1	L03042	Acute lymphangitis of left toe
Skin and soft tissue infection	ICD-DX	1	L03049	Acute lymphangitis of unspecified toe
Skin and soft tissue infection	ICD-DX	1	L03111	Cellulitis of right axilla
Skin and soft tissue infection	ICD-DX	1	L03112	Cellulitis of left axilla
Skin and soft tissue infection	ICD-DX	1	L03113	Cellulitis of right upper limb
Skin and soft tissue infection	ICD-DX	1	L03114	Cellulitis of left upper limb
Skin and soft tissue infection	ICD-DX	1	L03115	Cellulitis of right lower limb
Skin and soft tissue infection	ICD-DX	1	L03116	Cellulitis of left lower limb
Skin and soft tissue infection	ICD-DX	1	L03119	Cellulitis of unspecified part of limb
Skin and soft tissue infection	ICD-DX	1	L03121	Acute lymphangitis of right axilla
Skin and soft tissue infection	ICD-DX	1	L03122	Acute lymphangitis of left axilla
Skin and soft tissue infection	ICD-DX	1	L03123	Acute lymphangitis of right upper limb
Skin and soft tissue infection	ICD-DX	1	L03124	Acute lymphangitis of left upper limb
Skin and soft tissue infection	ICD-DX	1	L03125	Acute lymphangitis of right lower limb
Skin and soft tissue infection	ICD-DX	1	L03126	Acute lymphangitis of left lower limb
Skin and soft tissue infection	ICD-DX	1	L03129	Acute lymphangitis of unspecified part of limb
Skin and soft tissue infection	ICD-DX	1	L03211	Cellulitis of face
Skin and soft tissue infection	ICD-DX	1	L03212	Acute lymphangitis of face
Skin and soft tissue infection	ICD-DX	1	L03221	Cellulitis of neck
Skin and soft tissue infection	ICD-DX	1	L03222	Acute lymphangitis of neck
Skin and soft tissue infection	ICD-DX	1	L03311	Cellulitis of abdominal wall
Skin and soft tissue infection	ICD-DX	1	L03312	Cellulitis of back [any part except buttock]
Skin and soft tissue infection	ICD-DX	1	L03313	Cellulitis of chest wall
Skin and soft tissue infection	ICD-DX	1	L03314	Cellulitis of groin
Skin and soft tissue infection	ICD-DX	1	L03315	Cellulitis of perineum
Skin and soft tissue infection	ICD-DX	1	L03316	Cellulitis of umbilicus
Skin and soft tissue infection	ICD-DX	1	L03317	Cellulitis of buttock
Skin and soft tissue infection	ICD-DX	1	L03319	Cellulitis of trunk, unspecified
Skin and soft tissue infection	ICD-DX	1	L03321	Acute lymphangitis of abdominal wall
Skin and soft tissue infection	ICD-DX	1	L03322	Acute lymphangitis of back [any part except buttock]
Skin and soft tissue infection	ICD-DX	1	L03323	Acute lymphangitis of chest wall
Skin and soft tissue infection	ICD-DX	1	L03324	Acute lymphangitis of groin
Skin and soft tissue infection	ICD-DX	1	L03325	Acute lymphangitis of perineum
Skin and soft tissue infection	ICD-DX	1	L03326	Acute lymphangitis of umbilicus
Skin and soft tissue infection	ICD-DX	1	L03327	Acute lymphangitis of buttock
Skin and soft tissue infection	ICD-DX	1	L03329	Acute lymphangitis of trunk, unspecified
Skin and soft tissue infection	ICD-DX	1	L03811	Cellulitis of head [any part, except face]
Skin and soft tissue infection	ICD-DX	1	L03818	Cellulitis of other sites
Skin and soft tissue infection	ICD-DX	1	L03891	Acute lymphangitis of head [any part, except face]
Skin and soft tissue infection	ICD-DX	1	L03898	Acute lymphangitis of other sites
Skin and soft tissue infection	ICD-DX	1	L0390	Cellulitis, unspecified
Skin and soft tissue infection	ICD-DX	1	L0391	Acute lymphangitis, unspecified
Skin and soft tissue infection	ICD-DX	1	L040	Acute lymphadenitis of face, head and neck
Skin and soft tissue infection	ICD-DX	1	L041	Acute lymphadenitis of trunk
Skin and soft tissue infection	ICD-DX	1	L042	Acute lymphadenitis of upper limb
Skin and soft tissue infection	ICD-DX	1	L043	Acute lymphadenitis of lower limb
Skin and soft tissue infection	ICD-DX	1	L048	Acute lymphadenitis of other sites
Skin and soft tissue infection	ICD-DX	1	L049	Acute lymphadenitis, unspecified
Skin and soft tissue infection	ICD-DX	1	L0501	Pilonidal cyst with abscess
Skin and soft tissue infection	ICD-DX	1	L0502	Pilonidal sinus with abscess
Skin and soft tissue infection	ICD-DX	1	L080	Pyoderma
Skin and soft tissue infection	ICD-DX	1	L081	Erythrasma
Skin and soft tissue infection	ICD-DX	1	L0881	Pyoderma vegetans
Skin and soft tissue infection	ICD-DX	1	L0882	Omphalitis not of newborn
Skin and soft tissue infection	ICD-DX	1	L0889	Other specified local infections of the skin and subcutaneous tissue
Skin and soft tissue infection	ICD-DX	1	L089	Local infection of the skin and subcutaneous tissue, unspecified
Skin and soft tissue infection	ICD-DX	1	L732	Hidradenitis suppurativa
Skin and soft tissue infection	ICD-DX	1	L88	Pyoderma gangrenosum
Skin and soft tissue infection	ICD-DX	1	L928	Other granulomatous disorders of the skin and subcutaneous tissue
Skin and soft tissue infection	ICD-DX	1	L980	Pyogenic granuloma
Skin and soft tissue infection	ICD-DX	1	M60000	Infective myositis, unspecified right arm
Skin and soft tissue infection	ICD-DX	1	M60001	Infective myositis, unspecified left arm
Skin and soft tissue infection	ICD-DX	1	M60002	Infective myositis, unspecified arm
Skin and soft tissue infection	ICD-DX	1	M60003	Infective myositis, unspecified right leg
Skin and soft tissue infection	ICD-DX	1	M60004	Infective myositis, unspecified left leg
Skin and soft tissue infection	ICD-DX	1	M60005	Infective myositis, unspecified leg
Skin and soft tissue infection	ICD-DX	1	M60009	Infective myositis, unspecified site
Skin and soft tissue infection	ICD-DX	1	M60011	Infective myositis, right shoulder
Skin and soft tissue infection	ICD-DX	1	M60012	Infective myositis, left shoulder
Skin and soft tissue infection	ICD-DX	1	M60019	Infective myositis, unspecified shoulder
Skin and soft tissue infection	ICD-DX	1	M60021	Infective myositis, right upper arm
Skin and soft tissue infection	ICD-DX	1	M60022	Infective myositis, left upper arm
Skin and soft tissue infection	ICD-DX	1	M60029	Infective myositis, unspecified upper arm
Skin and soft tissue infection	ICD-DX	1	M60031	Infective myositis, right forearm
Skin and soft tissue infection	ICD-DX	1	M60032	Infective myositis, left forearm
Skin and soft tissue infection	ICD-DX	1	M60039	Infective myositis, unspecified forearm
Skin and soft tissue infection	ICD-DX	1	M60041	Infective myositis, right hand
Skin and soft tissue infection	ICD-DX	1	M60042	Infective myositis, left hand
Skin and soft tissue infection	ICD-DX	1	M60043	Infective myositis, unspecified hand
Skin and soft tissue infection	ICD-DX	1	M60044	Infective myositis, right finger(s)
Skin and soft tissue infection	ICD-DX	1	M60045	Infective myositis, left finger(s)
Skin and soft tissue infection	ICD-DX	1	M60046	Infective myositis, unspecified finger(s)
Skin and soft tissue infection	ICD-DX	1	M60051	Infective myositis, right thigh
Skin and soft tissue infection	ICD-DX	1	M60052	Infective myositis, left thigh
Skin and soft tissue infection	ICD-DX	1	M60059	Infective myositis, unspecified thigh
Skin and soft tissue infection	ICD-DX	1	M60061	Infective myositis, right lower leg
Skin and soft tissue infection	ICD-DX	1	M60062	Infective myositis, left lower leg
Skin and soft tissue infection	ICD-DX	1	M60069	Infective myositis, unspecified lower leg
Skin and soft tissue infection	ICD-DX	1	M60070	Infective myositis, right ankle
Skin and soft tissue infection	ICD-DX	1	M60071	Infective myositis, left ankle
Skin and soft tissue infection	ICD-DX	1	M60072	Infective myositis, unspecified ankle
Skin and soft tissue infection	ICD-DX	1	M60073	Infective myositis, right foot
Skin and soft tissue infection	ICD-DX	1	M60074	Infective myositis, left foot
Skin and soft tissue infection	ICD-DX	1	M60075	Infective myositis, unspecified foot
Skin and soft tissue infection	ICD-DX	1	M60076	Infective myositis, right toe(s)
Skin and soft tissue infection	ICD-DX	1	M60077	Infective myositis, left toe(s)
Skin and soft tissue infection	ICD-DX	1	M60078	Infective myositis, unspecified toe(s)
Skin and soft tissue infection	ICD-DX	1	M6008	Infective myositis, other site
Skin and soft tissue infection	ICD-DX	1	M6009	Infective myositis, multiple sites
Skin and soft tissue infection	ICD-DX	1	M6500	Abscess of tendon sheath, unspecified site
Skin and soft tissue infection	ICD-DX	1	M65011	Abscess of tendon sheath, right shoulder
Skin and soft tissue infection	ICD-DX	1	M65012	Abscess of tendon sheath, left shoulder
Skin and soft tissue infection	ICD-DX	1	M65019	Abscess of tendon sheath, unspecified shoulder
Skin and soft tissue infection	ICD-DX	1	M65021	Abscess of tendon sheath, right upper arm
Skin and soft tissue infection	ICD-DX	1	M65022	Abscess of tendon sheath, left upper arm
Skin and soft tissue infection	ICD-DX	1	M65029	Abscess of tendon sheath, unspecified upper arm
Skin and soft tissue infection	ICD-DX	1	M65031	Abscess of tendon sheath, right forearm
Skin and soft tissue infection	ICD-DX	1	M65032	Abscess of tendon sheath, left forearm
Skin and soft tissue infection	ICD-DX	1	M65039	Abscess of tendon sheath, unspecified forearm
Skin and soft tissue infection	ICD-DX	1	M65041	Abscess of tendon sheath, right hand
Skin and soft tissue infection	ICD-DX	1	M65042	Abscess of tendon sheath, left hand
Skin and soft tissue infection	ICD-DX	1	M65049	Abscess of tendon sheath, unspecified hand
Skin and soft tissue infection	ICD-DX	1	M65051	Abscess of tendon sheath, right thigh
Skin and soft tissue infection	ICD-DX	1	M65052	Abscess of tendon sheath, left thigh
Skin and soft tissue infection	ICD-DX	1	M65059	Abscess of tendon sheath, unspecified thigh
Skin and soft tissue infection	ICD-DX	1	M65061	Abscess of tendon sheath, right lower leg
Skin and soft tissue infection	ICD-DX	1	M65062	Abscess of tendon sheath, left lower leg
Skin and soft tissue infection	ICD-DX	1	M65069	Abscess of tendon sheath, unspecified lower leg
Skin and soft tissue infection	ICD-DX	1	M65071	Abscess of tendon sheath, right ankle and foot
Skin and soft tissue infection	ICD-DX	1	M65072	Abscess of tendon sheath, left ankle and foot
Skin and soft tissue infection	ICD-DX	1	M65079	Abscess of tendon sheath, unspecified ankle and foot
Skin and soft tissue infection	ICD-DX	1	M6508	Abscess of tendon sheath, other site
Skin and soft tissue infection	ICD-DX	1	M7100	Abscess of bursa, unspecified site
Skin and soft tissue infection	ICD-DX	1	M71011	Abscess of bursa, right shoulder
Skin and soft tissue infection	ICD-DX	1	M71012	Abscess of bursa, left shoulder
Skin and soft tissue infection	ICD-DX	1	M71019	Abscess of bursa, unspecified shoulder
Skin and soft tissue infection	ICD-DX	1	M71021	Abscess of bursa, right elbow
Skin and soft tissue infection	ICD-DX	1	M71022	Abscess of bursa, left elbow
Skin and soft tissue infection	ICD-DX	1	M71029	Abscess of bursa, unspecified elbow
Skin and soft tissue infection	ICD-DX	1	M71031	Abscess of bursa, right wrist
Skin and soft tissue infection	ICD-DX	1	M71032	Abscess of bursa, left wrist
Skin and soft tissue infection	ICD-DX	1	M71039	Abscess of bursa, unspecified wrist
Skin and soft tissue infection	ICD-DX	1	M71041	Abscess of bursa, right hand
Skin and soft tissue infection	ICD-DX	1	M71042	Abscess of bursa, left hand
Skin and soft tissue infection	ICD-DX	1	M71049	Abscess of bursa, unspecified hand
Skin and soft tissue infection	ICD-DX	1	M71051	Abscess of bursa, right hip
Skin and soft tissue infection	ICD-DX	1	M71052	Abscess of bursa, left hip
Skin and soft tissue infection	ICD-DX	1	M71059	Abscess of bursa, unspecified hip
Skin and soft tissue infection	ICD-DX	1	M71061	Abscess of bursa, right knee
Skin and soft tissue infection	ICD-DX	1	M71062	Abscess of bursa, left knee
Skin and soft tissue infection	ICD-DX	1	M71069	Abscess of bursa, unspecified knee
Skin and soft tissue infection	ICD-DX	1	M71071	Abscess of bursa, right ankle and foot
Skin and soft tissue infection	ICD-DX	1	M71072	Abscess of bursa, left ankle and foot
Skin and soft tissue infection	ICD-DX	1	M71079	Abscess of bursa, unspecified ankle and foot
Skin and soft tissue infection	ICD-DX	1	M7108	Abscess of bursa, other site
Skin and soft tissue infection	ICD-DX	1	M7109	Abscess of bursa, multiple sites
Skin and soft tissue infection	ICD-DX	1	M726	Necrotizing fasciitis
Skin and soft tissue infection	ICD-DX	1	O91011	Infection of nipple associated with pregnancy, first trimester
Skin and soft tissue infection	ICD-DX	1	O91012	Infection of nipple associated with pregnancy, second trimester
Skin and soft tissue infection	ICD-DX	1	O91013	Infection of nipple associated with pregnancy, third trimester
Skin and soft tissue infection	ICD-DX	1	O91019	Infection of nipple associated with pregnancy, unspecified trimester
Skin and soft tissue infection	ICD-DX	1	O9102	Infection of nipple associated with the puerperium
Skin and soft tissue infection	ICD-DX	1	O9103	Infection of nipple associated with lactation
Skin and soft tissue infection	ICD-DX	1	O91111	Abscess of breast associated with pregnancy, first trimester
Skin and soft tissue infection	ICD-DX	1	O91112	Abscess of breast associated with pregnancy, second trimester
Skin and soft tissue infection	ICD-DX	1	O91113	Abscess of breast associated with pregnancy, third trimester
Skin and soft tissue infection	ICD-DX	1	O91119	Abscess of breast associated with pregnancy, unspecified trimester
Skin and soft tissue infection	ICD-DX	1	O9112	Abscess of breast associated with the puerperium
Skin and soft tissue infection	ICD-DX	1	O9113	Abscess of breast associated with lactation
Skin and soft tissue infection	ICD-DX	1	O91211	Nonpurulent mastitis associated with pregnancy, first trimester
Skin and soft tissue infection	ICD-DX	1	O91212	Nonpurulent mastitis associated with pregnancy, second trimester
Skin and soft tissue infection	ICD-DX	1	O91213	Nonpurulent mastitis associated with pregnancy, third trimester
Skin and soft tissue infection	ICD-DX	1	O91219	Nonpurulent mastitis associated with pregnancy, unspecified trimester
Skin and soft tissue infection	ICD-DX	1	O9122	Nonpurulent mastitis associated with the puerperium
Skin and soft tissue infection	ICD-DX	1	O9123	Nonpurulent mastitis associated with lactation
Skin and soft tissue infection	ICD-DX	1	T80212A	Local infection due to central venous catheter, initial encounter
Skin and soft tissue infection	ICD-DX	1	T80218A	Other infection due to central venous catheter, initial encounter
Skin and soft tissue infection	ICD-DX	1	T80219A	Unspecified infection due to central venous catheter, initial encounter
Skin and soft tissue infection	ICD-DX	1	T8022XA	Acute infection following transfusion, infusion, or injection of blood and blood products, initial encounter
Skin and soft tissue infection	ICD-DX	1	T8029XA	Infection following other infusion, transfusion and therapeutic injection, initial encounter
Skin and soft tissue infection	ICD-DX	1	T8740	Infection of amputation stump, unspecified extremity
Skin and soft tissue infection	ICD-DX	1	T8741	Infection of amputation stump, right upper extremity
Skin and soft tissue infection	ICD-DX	1	T8742	Infection of amputation stump, left upper extremity
Skin and soft tissue infection	ICD-DX	1	T8743	Infection of amputation stump, right lower extremity
Skin and soft tissue infection	ICD-DX	1	T8744	Infection of amputation stump, left lower extremity
Skin and soft tissue infection	ICD-DX	1	T880XXA	Infection following immunization, initial encounter
UTI diagnosis	ICD-DX	0	5950	Acute cystitis
UTI diagnosis	ICD-DX	0	5959	Cystitis, unspecified
UTI diagnosis	ICD-DX	0	5990	Urinary tract infection, site not specified
UTI diagnosis	ICD-DX	0	64650	Asymptomatic bacteriuria in pregnancy, unspecified as to episode of care or not applicable
UTI diagnosis	ICD-DX	0	64653	Asymptomatic bacteriuria in pregnancy, antepartum condition or complication
UTI diagnosis	ICD-DX	0	64660	Infections of genitourinary tract in pregnancy, unspecified as to episode of care or not applicable
UTI diagnosis	ICD-DX	0	64663	Infections of genitourinary tract in pregnancy, antepartum condition or complication
UTI diagnosis	ICD-DX	1	N3000	Acute cystitis without hematuria
UTI diagnosis	ICD-DX	1	N3001	Acute cystitis with hematuria
UTI diagnosis	ICD-DX	1	N3090	Cystitis, unspecified without hematuria
UTI diagnosis	ICD-DX	1	N3091	Cystitis, unspecified with hematuria
UTI diagnosis	ICD-DX	1	N390	Urinary tract infection, site not specified
UTI diagnosis	ICD-DX	1	O2310	Infections of bladder in pregnancy, unspecified trimester
UTI diagnosis	ICD-DX	1	O2311	Infections of bladder in pregnancy, first trimester
UTI diagnosis	ICD-DX	1	O2312	Infections of bladder in pregnancy, second trimester
UTI diagnosis	ICD-DX	1	O2313	Infections of bladder in pregnancy, third trimester
UTI diagnosis	ICD-DX	1	O2340	Unspecified infection of urinary tract in pregnancy, unspecified trimester
UTI diagnosis	ICD-DX	1	O2341	Unspecified infection of urinary tract in pregnancy, first trimester
UTI diagnosis	ICD-DX	1	O2342	Unspecified infection of urinary tract in pregnancy, second trimester
UTI diagnosis	ICD-DX	1	O2343	Unspecified infection of urinary tract in pregnancy, third trimester
UTI diagnosis	ICD-DX	1	O2390	Unspecified genitourinary tract infection in pregnancy, unspecified trimester
UTI diagnosis	ICD-DX	1	O2391	Unspecified genitourinary tract infection in pregnancy, first trimester
UTI diagnosis	ICD-DX	1	O2392	Unspecified genitourinary tract infection in pregnancy, second trimester
UTI diagnosis	ICD-DX	1	O2393	Unspecified genitourinary tract infection in pregnancy, third trimester
UTI diagnosis	ICD-DX	1	R8271	Bacteriuria
UTI symptom	ICD-DX	0	7881	Dysuria
UTI symptom	ICD-DX	1	R300	Dysuria
UTI symptom	ICD-DX	1	R309	Painful micturition, unspecified
UTI- evidence of positive urine- susceptibility te	CPT		87181	Susceptibility studies, antimicrobial agent, agar dilution method, per agent
UTI- evidence of positive urine- susceptibility te	CPT		87184	Susceptibility studies, antimicrobial agent, disk method, per plate
UTI- evidence of positive urine- susceptibility te	CPT		87185	Susceptibility studies, antimicrobial agent, enzyme detection, per enzyme
UTI- evidence of positive urine- susceptibility te	CPT		87186	Susceptibility studies, antimicrobial agent, microdilution or agar dilution (MIC or breakpoint), each multi-antimicrobial, per plate
UTI- evidence of positive urine- susceptibility te	CPT		87187	Susceptibility studies, antimicrobial agent, microdilution or agar dilution, MLC, each plate
UTI- evidence of positive urine- susceptibility te	CPT		87188	Susceptibility studies, antimicrobial agent, macrobroth dilution method, each agent
UTI- evidence of positive urine- urine culture	CPT		87086	Culture, bacterial, quantitative colony count, urine
UTI- evidence of positive urine- urine culture	CPT		87088	Culture, bacterial, with isolation and presumptve identification of each isolate, urine
Upper respiratory infection	ICD-DX	0	0340	Streptococcal sore throat
Upper respiratory infection	ICD-DX	0	0341	Scarlet fever
Upper respiratory infection	ICD-DX	0	38200	Acute suppurative otitis media without spontaneous rupture of eardrum
Upper respiratory infection	ICD-DX	0	38201	Acute suppurative otitis media with spontaneous rupture of eardrum
Upper respiratory infection	ICD-DX	0	38202	Acute suppurative otitis media in diseases classified elsewhere
Upper respiratory infection	ICD-DX	0	3821	Chronic tubotympanic suppurative otitis media
Upper respiratory infection	ICD-DX	0	3822	Chronic atticoantral suppurative otitis media
Upper respiratory infection	ICD-DX	0	3823	Unspecified chronic suppurative otitis media
Upper respiratory infection	ICD-DX	0	3824	Unspecified suppurative otitis media
Upper respiratory infection	ICD-DX	0	3829	Unspecified otitis media
Upper respiratory infection	ICD-DX	0	460	Acute nasopharyngitis [common cold]
Upper respiratory infection	ICD-DX	0	4610	Acute maxillary sinusitis
Upper respiratory infection	ICD-DX	0	4611	Acute frontal sinusitis
Upper respiratory infection	ICD-DX	0	4612	Acute ethmoidal sinusitis
Upper respiratory infection	ICD-DX	0	4613	Acute sphenoidal sinusitis
Upper respiratory infection	ICD-DX	0	4618	Other acute sinusitis
Upper respiratory infection	ICD-DX	0	4619	Acute sinusitis, unspecified
Upper respiratory infection	ICD-DX	0	462	Acute pharyngitis
Upper respiratory infection	ICD-DX	0	463	Acute tonsillitis
Upper respiratory infection	ICD-DX	0	46400	Acute laryngitis without mention of obstruction
Upper respiratory infection	ICD-DX	0	46401	Acute laryngitis with obstruction
Upper respiratory infection	ICD-DX	0	46410	Acute tracheitis without mention of obstruction
Upper respiratory infection	ICD-DX	0	46411	Acute tracheitis with obstruction
Upper respiratory infection	ICD-DX	0	46420	Acute laryngotracheitis without mention of obstruction
Upper respiratory infection	ICD-DX	0	46421	Acute laryngotracheitis with obstruction
Upper respiratory infection	ICD-DX	0	46430	Acute epiglottitis without mention of obstruction
Upper respiratory infection	ICD-DX	0	46431	Acute epiglottitis with obstruction
Upper respiratory infection	ICD-DX	0	4644	Croup
Upper respiratory infection	ICD-DX	0	46450	Supraglottitis unspecified, without obstruction
Upper respiratory infection	ICD-DX	0	46451	Supraglottitis unspecified, with obstruction
Upper respiratory infection	ICD-DX	0	4650	Acute laryngopharyngitis
Upper respiratory infection	ICD-DX	0	4658	Acute upper respiratory infections of other multiple sites
Upper respiratory infection	ICD-DX	0	4659	Acute upper respiratory infections of unspecified site
Upper respiratory infection	ICD-DX	0	4730	Chronic maxillary sinusitis
Upper respiratory infection	ICD-DX	0	4731	Chronic frontal sinusitis
Upper respiratory infection	ICD-DX	0	4732	Chronic ethmoidal sinusitis
Upper respiratory infection	ICD-DX	0	4733	Chronic sphenoidal sinusitis
Upper respiratory infection	ICD-DX	0	4738	Other chronic sinusitis
Upper respiratory infection	ICD-DX	0	4739	Unspecified sinusitis (chronic)
Upper respiratory infection	ICD-DX	0	7862	Cough
Upper respiratory infection	ICD-DX	1	A380	Scarlet fever with otitis media
Upper respiratory infection	ICD-DX	1	A381	Scarlet fever with myocarditis
Upper respiratory infection	ICD-DX	1	A388	Scarlet fever with other complications
Upper respiratory infection	ICD-DX	1	A389	Scarlet fever, uncomplicated
Upper respiratory infection	ICD-DX	1	H66001	Acute suppurative otitis media without spontaneous rupture of ear drum, right ear
Upper respiratory infection	ICD-DX	1	H66002	Acute suppurative otitis media without spontaneous rupture of ear drum, left ear
Upper respiratory infection	ICD-DX	1	H66003	Acute suppurative otitis media without spontaneous rupture of ear drum, bilateral
Upper respiratory infection	ICD-DX	1	H66004	Acute suppurative otitis media without spontaneous rupture of ear drum, recurrent, right ear
Upper respiratory infection	ICD-DX	1	H66005	Acute suppurative otitis media without spontaneous rupture of ear drum, recurrent, left ear
Upper respiratory infection	ICD-DX	1	H66006	Acute suppurative otitis media without spontaneous rupture of ear drum, recurrent, bilateral
Upper respiratory infection	ICD-DX	1	H66007	Acute suppurative otitis media without spontaneous rupture of ear drum, recurrent, unspecified ear
Upper respiratory infection	ICD-DX	1	H66009	Acute suppurative otitis media without spontaneous rupture of ear drum, unspecified ear
Upper respiratory infection	ICD-DX	1	H66011	Acute suppurative otitis media with spontaneous rupture of ear drum, right ear
Upper respiratory infection	ICD-DX	1	H66012	Acute suppurative otitis media with spontaneous rupture of ear drum, left ear
Upper respiratory infection	ICD-DX	1	H66013	Acute suppurative otitis media with spontaneous rupture of ear drum, bilateral
Upper respiratory infection	ICD-DX	1	H66014	Acute suppurative otitis media with spontaneous rupture of ear drum, recurrent, right ear
Upper respiratory infection	ICD-DX	1	H66015	Acute suppurative otitis media with spontaneous rupture of ear drum, recurrent, left ear
Upper respiratory infection	ICD-DX	1	H66016	Acute suppurative otitis media with spontaneous rupture of ear drum, recurrent, bilateral
Upper respiratory infection	ICD-DX	1	H66017	Acute suppurative otitis media with spontaneous rupture of ear drum, recurrent, unspecified ear
Upper respiratory infection	ICD-DX	1	H66019	Acute suppurative otitis media with spontaneous rupture of ear drum, unspecified ear
Upper respiratory infection	ICD-DX	1	H663X1	Other chronic suppurative otitis media, right ear
Upper respiratory infection	ICD-DX	1	H663X2	Other chronic suppurative otitis media, left ear
Upper respiratory infection	ICD-DX	1	H663X3	Other chronic suppurative otitis media, bilateral
Upper respiratory infection	ICD-DX	1	H663X9	Other chronic suppurative otitis media, unspecified ear
Upper respiratory infection	ICD-DX	1	H6640	Suppurative otitis media, unspecified, unspecified ear
Upper respiratory infection	ICD-DX	1	H6641	Suppurative otitis media, unspecified, right ear
Upper respiratory infection	ICD-DX	1	H6642	Suppurative otitis media, unspecified, left ear
Upper respiratory infection	ICD-DX	1	H6643	Suppurative otitis media, unspecified, bilateral
Upper respiratory infection	ICD-DX	1	H6690	Otitis media, unspecified, unspecified ear
Upper respiratory infection	ICD-DX	1	H6691	Otitis media, unspecified, right ear
Upper respiratory infection	ICD-DX	1	H6692	Otitis media, unspecified, left ear
Upper respiratory infection	ICD-DX	1	H6693	Otitis media, unspecified, bilateral
Upper respiratory infection	ICD-DX	1	H671	Otitis media in diseases classified elsewhere, right ear
Upper respiratory infection	ICD-DX	1	H672	Otitis media in diseases classified elsewhere, left ear
Upper respiratory infection	ICD-DX	1	H673	Otitis media in diseases classified elsewhere, bilateral
Upper respiratory infection	ICD-DX	1	H679	Otitis media in diseases classified elsewhere, unspecified ear
Upper respiratory infection	ICD-DX	1	J00	Acute nasopharyngitis [common cold]
Upper respiratory infection	ICD-DX	1	J0100	Acute maxillary sinusitis, unspecified
Upper respiratory infection	ICD-DX	1	J0101	Acute recurrent maxillary sinusitis
Upper respiratory infection	ICD-DX	1	J0110	Acute frontal sinusitis, unspecified
Upper respiratory infection	ICD-DX	1	J0111	Acute recurrent frontal sinusitis
Upper respiratory infection	ICD-DX	1	J0120	Acute ethmoidal sinusitis, unspecified
Upper respiratory infection	ICD-DX	1	J0121	Acute recurrent ethmoidal sinusitis
Upper respiratory infection	ICD-DX	1	J0130	Acute sphenoidal sinusitis, unspecified
Upper respiratory infection	ICD-DX	1	J0131	Acute recurrent sphenoidal sinusitis
Upper respiratory infection	ICD-DX	1	J0140	Acute pansinusitis, unspecified
Upper respiratory infection	ICD-DX	1	J0141	Acute recurrent pansinusitis
Upper respiratory infection	ICD-DX	1	J0180	Other acute sinusitis
Upper respiratory infection	ICD-DX	1	J0181	Other acute recurrent sinusitis
Upper respiratory infection	ICD-DX	1	J0190	Acute sinusitis, unspecified
Upper respiratory infection	ICD-DX	1	J0191	Acute recurrent sinusitis, unspecified
Upper respiratory infection	ICD-DX	1	J020	Streptococcal pharyngitis
Upper respiratory infection	ICD-DX	1	J028	Acute pharyngitis due to other specified organisms
Upper respiratory infection	ICD-DX	1	J029	Acute pharyngitis, unspecified
Upper respiratory infection	ICD-DX	1	J0300	Acute streptococcal tonsillitis, unspecified
Upper respiratory infection	ICD-DX	1	J0301	Acute recurrent streptococcal tonsillitis
Upper respiratory infection	ICD-DX	1	J0380	Acute tonsillitis due to other specified organisms
Upper respiratory infection	ICD-DX	1	J0381	Acute recurrent tonsillitis due to other specified organisms
Upper respiratory infection	ICD-DX	1	J0390	Acute tonsillitis, unspecified
Upper respiratory infection	ICD-DX	1	J0391	Acute recurrent tonsillitis, unspecified
Upper respiratory infection	ICD-DX	1	J040	Acute laryngitis
Upper respiratory infection	ICD-DX	1	J0410	Acute tracheitis without obstruction
Upper respiratory infection	ICD-DX	1	J0411	Acute tracheitis with obstruction
Upper respiratory infection	ICD-DX	1	J042	Acute laryngotracheitis
Upper respiratory infection	ICD-DX	1	J0430	Supraglottitis, unspecified, without obstruction
Upper respiratory infection	ICD-DX	1	J0431	Supraglottitis, unspecified, with obstruction
Upper respiratory infection	ICD-DX	1	J050	Acute obstructive laryngitis [croup]
Upper respiratory infection	ICD-DX	1	J0510	Acute epiglottitis without obstruction
Upper respiratory infection	ICD-DX	1	J0511	Acute epiglottitis with obstruction
Upper respiratory infection	ICD-DX	1	J060	Acute laryngopharyngitis
Upper respiratory infection	ICD-DX	1	J069	Acute upper respiratory infection, unspecified
Upper respiratory infection	ICD-DX	1	J320	Chronic maxillary sinusitis
Upper respiratory infection	ICD-DX	1	J321	Chronic frontal sinusitis
Upper respiratory infection	ICD-DX	1	J322	Chronic ethmoidal sinusitis
Upper respiratory infection	ICD-DX	1	J323	Chronic sphenoidal sinusitis
Upper respiratory infection	ICD-DX	1	J324	Chronic pansinusitis
Upper respiratory infection	ICD-DX	1	J328	Other chronic sinusitis
Upper respiratory infection	ICD-DX	1	J329	Chronic sinusitis, unspecified
Upper respiratory infection	ICD-DX	1	R05	Cough
Upper respiratory infection	ICD-DX	1	R051	Acute cough
Upper respiratory infection	ICD-DX	1	R052	Subacute cough
Upper respiratory infection	ICD-DX	1	R053	Chronic cough
Upper respiratory infection	ICD-DX	1	R058	Other specified cough
Upper respiratory infection	ICD-DX	1	R059	Cough, unspecified

## Sheet: eTable 27
var_desc	code_type	icd10	code	code_desc
Antineoplastic agents	HCPCS		C1178	Injection, busulfan, per 6 mg
Antineoplastic agents	HCPCS		J0594	injection, busulfan, 1 mg
Antineoplastic agents	HCPCS		J8510	Busulfan; oral, 2 mg
Antineoplastic agents	HCPCS		J8670	Rolapitant, oral, 1 mg
Antineoplastic agents	HCPCS		J8700	Temozolomide, oral, 5 mg
Antineoplastic agents	HCPCS		J8705	Topotecan, oral, 0.25 mg
Antineoplastic agents	HCPCS		J8999	Prescription drug, oral, chemotherapeutic, nos
Antineoplastic agents	HCPCS		J9000	Injection, doxorubicin hydrochloride, 10 mg
Antineoplastic agents	HCPCS		J9010	Injection, alemtuzumab, 10 mg
Antineoplastic agents	HCPCS		J9015	Injection, aldesleukin, per single use vial
Antineoplastic agents	HCPCS		J9017	Injection, arsenic trioxide, 1 mg
Antineoplastic agents	HCPCS		J9019	Injection, asparaginase (erwinaze), 1,000 iu
Antineoplastic agents	HCPCS		J9020	Injection, asparaginase, not otherwise specified, 10,000 units
Antineoplastic agents	HCPCS		J9021	Injection, asparaginase, recombinant, (rylaze), 0.1 mg
Antineoplastic agents	HCPCS		J9022	Injection, atezolizumab, 10 mg
Antineoplastic agents	HCPCS		J9023	Injection, avelumab, 10 mg
Antineoplastic agents	HCPCS		J9025	Injection, azacitidine, 1 mg
Antineoplastic agents	HCPCS		J9027	Injection, clofarabine, 1 mg
Antineoplastic agents	HCPCS		J9029	Intravesical instillation, nadofaragene firadenovec-vncg, per therapeutic dose
Antineoplastic agents	HCPCS		J9030	Bcg live intravesical instillation, 1 mg
Antineoplastic agents	HCPCS		J9031	Bcg (intravesical) per instillation
Antineoplastic agents	HCPCS		J9032	Injection, belinostat, 10 mg
Antineoplastic agents	HCPCS		J9033	Injection, bendamustine hcl (treanda), 1 mg
Antineoplastic agents	HCPCS		J9034	Injection, bendamustine hcl (bendeka), 1 mg
Antineoplastic agents	HCPCS		J9035	Injection, bevacizumab, 10 mg
Antineoplastic agents	HCPCS		J9036	Injection, bendamustine hydrochloride, (belrapzo/bendamustine), 1 mg
Antineoplastic agents	HCPCS		J9037	Injection, belantamab mafodotin-blmf, 0.5 mg
Antineoplastic agents	HCPCS		J9039	Injection, blinatumomab, 1 microgram
Antineoplastic agents	HCPCS		J9040	Injection, bleomycin sulfate, 15 units
Antineoplastic agents	HCPCS		J9041	Injection, bortezomib, 0.1 mg
Antineoplastic agents	HCPCS		J9042	Injection, brentuximab vedotin, 1 mg
Antineoplastic agents	HCPCS		J9043	Injection, cabazitaxel, 1 mg
Antineoplastic agents	HCPCS		J9044	Injection, bortezomib, not otherwise specified, 0.1 mg
Antineoplastic agents	HCPCS		J9045	Injection, carboplatin, 50 mg
Antineoplastic agents	HCPCS		J9046	Injection, bortezomib, (dr. reddy's), not therapeutically equivalent to j9041, 0.1 mg
Antineoplastic agents	HCPCS		J9047	Injection, carfilzomib, 1 mg
Antineoplastic agents	HCPCS		J9048	Injection, bortezomib (fresenius kabi), not therapeutically equivalent to j9041, 0.1 mg
Antineoplastic agents	HCPCS		J9049	Injection, bortezomib (hospira), not therapeutically equivalent to j9041, 0.1 mg
Antineoplastic agents	HCPCS		J9050	Injection, carmustine, 100 mg
Antineoplastic agents	HCPCS		J9051	Injection, bortezomib (maia), not therapeutically equivalent to j9041, 0.1 mg
Antineoplastic agents	HCPCS		J9052	Injection, carmustine (accord), not therapeutically equivalent to j9050, 100 mg
Antineoplastic agents	HCPCS		J9055	Injection, cetuximab, 10 mg
Antineoplastic agents	HCPCS		J9056	Injection, bendamustine hydrochloride (vivimusta), 1 mg
Antineoplastic agents	HCPCS		J9057	Injection, copanlisib, 1 mg
Antineoplastic agents	HCPCS		J9058	Injection, bendamustine hydrochloride (apotex), 1 mg
Antineoplastic agents	HCPCS		J9059	Injection, bendamustine hydrochloride (baxter), 1 mg
Antineoplastic agents	HCPCS		J9060	Injection, cisplatin, powder or solution, 10 mg
Antineoplastic agents	HCPCS		J9061	Injection, amivantamab-vmjw, 2 mg
Antineoplastic agents	HCPCS		J9063	Injection, mirvetuximab soravtansine-gynx, 1 mg
Antineoplastic agents	HCPCS		J9064	Injection, cabazitaxel (sandoz), not therapeutically equivalent to j9043, 1 mg
Antineoplastic agents	HCPCS		J9065	Injection, cladribine, per 1 mg
Antineoplastic agents	HCPCS		J9070	Cyclophosphamide, 100 mg
Antineoplastic agents	HCPCS		J9071	Injection, cyclophosphamide (auromedics), 5 mg
Antineoplastic agents	HCPCS		J9072	Injection, cyclophosphamide (dr. reddy's), 5 mg
Antineoplastic agents	HCPCS		J9073	Injection, cyclophosphamide (ingenus), 5 mg
Antineoplastic agents	HCPCS		J9074	Injection, cyclophosphamide (sandoz), 5 mg
Antineoplastic agents	HCPCS		J9075	Injection, cyclophosphamide, not otherwise specified, 5 mg
Antineoplastic agents	HCPCS		J9098	Injection, cytarabine liposome, 10 mg
Antineoplastic agents	HCPCS		J9100	Injection, cytarabine, 100 mg
Antineoplastic agents	HCPCS		J9118	Injection, calaspargase pegol-mknl, 10 units
Antineoplastic agents	HCPCS		J9119	Injection, cemiplimab-rwlc, 1 mg
Antineoplastic agents	HCPCS		J9120	Injection, dactinomycin, 0.5 mg
Antineoplastic agents	HCPCS		J9130	Dacarbazine, 100 mg
Antineoplastic agents	HCPCS		J9144	Injection, daratumumab, 10 mg and hyaluronidase-fihj
Antineoplastic agents	HCPCS		J9145	Injection, daratumumab, 10 mg
Antineoplastic agents	HCPCS		J9150	Injection, daunorubicin, 10 mg
Antineoplastic agents	HCPCS		J9151	Injection, daunorubicin citrate, liposomal formulation, 10 mg
Antineoplastic agents	HCPCS		J9153	Injection, liposomal, 1 mg daunorubicin and 2.27 mg cytarabine
Antineoplastic agents	HCPCS		J9155	Injection, degarelix, 1 mg
Antineoplastic agents	HCPCS		J9160	Injection, denileukin diftitox, 300 micrograms
Antineoplastic agents	HCPCS		J9165	Injection, diethylstilbestrol diphosphate, 250 mg
Antineoplastic agents	HCPCS		J9171	Injection, docetaxel, 1 mg
Antineoplastic agents	HCPCS		J9172	Injection, docetaxel (ingenus) not therapeutically equivalent to j9171, 1 mg
Antineoplastic agents	HCPCS		J9173	Injection, durvalumab, 10 mg
Antineoplastic agents	HCPCS		J9175	Injection, elliotts' b solution, 1 ml
Antineoplastic agents	HCPCS		J9176	Injection, elotuzumab, 1 mg
Antineoplastic agents	HCPCS		J9177	Injection, enfortumab vedotin-ejfv, 0.25 mg
Antineoplastic agents	HCPCS		J9178	Injection, epirubicin hcl, 2 mg
Antineoplastic agents	HCPCS		J9179	Injection, eribulin mesylate, 0.1 mg
Antineoplastic agents	HCPCS		J9181	Injection, etoposide, 10 mg
Antineoplastic agents	HCPCS		J9185	Injection, fludarabine phosphate, 50 mg
Antineoplastic agents	HCPCS		J9190	Injection, fluorouracil, 500 mg
Antineoplastic agents	HCPCS		J9196	Injection, gemcitabine hydrochloride (accord), not therapeutically equivalent to j9201, 200 mg
Antineoplastic agents	HCPCS		J9198	Injection, gemcitabine hydrochloride, (infugem), 100 mg
Antineoplastic agents	HCPCS		J9199	Injection, gemcitabine hydrochloride (infugem), 200 mg
Antineoplastic agents	HCPCS		J9200	Injection, floxuridine, 500 mg
Antineoplastic agents	HCPCS		J9201	Injection, gemcitabine hydrochloride, not otherwise specified, 200 mg
Antineoplastic agents	HCPCS		J9202	Goserelin acetate implant, per 3.6 mg
Antineoplastic agents	HCPCS		J9203	Injection, gemtuzumab ozogamicin, 0.1 mg
Antineoplastic agents	HCPCS		J9204	Injection, mogamulizumab-kpkc, 1 mg
Antineoplastic agents	HCPCS		J9205	Injection, irinotecan liposome, 1 mg
Antineoplastic agents	HCPCS		J9206	Injection, irinotecan, 20 mg
Antineoplastic agents	HCPCS		J9207	Injection, ixabepilone, 1 mg
Antineoplastic agents	HCPCS		J9208	Injection, ifosfamide, 1 gram
Antineoplastic agents	HCPCS		J9209	Injection, mesna, 200 mg
Antineoplastic agents	HCPCS		J9210	Injection, emapalumab-lzsg, 1 mg
Antineoplastic agents	HCPCS		J9211	Injection, idarubicin hydrochloride, 5 mg
Antineoplastic agents	HCPCS		J9212	Injection, interferon alfacon-1, recombinant, 1 microgram
Antineoplastic agents	HCPCS		J9213	Injection, interferon, alfa-2a, recombinant, 3 million units
Antineoplastic agents	HCPCS		J9214	Injection, interferon, alfa-2b, recombinant, 1 million units
Antineoplastic agents	HCPCS		J9215	Injection, interferon, alfa-n3, (human leukocyte derived), 250,000 iu
Antineoplastic agents	HCPCS		J9216	Injection, interferon, gamma 1-b, 3 million units
Antineoplastic agents	HCPCS		J9217	Leuprolide acetate (for depot suspension), 7.5 mg
Antineoplastic agents	HCPCS		J9218	Leuprolide acetate, per 1 mg
Antineoplastic agents	HCPCS		J9219	Leuprolide acetate implant, 65 mg
Antineoplastic agents	HCPCS		J9223	Injection, lurbinectedin, 0.1 mg
Antineoplastic agents	HCPCS		J9225	Histrelin implant (vantas), 50 mg
Antineoplastic agents	HCPCS		J9226	Histrelin implant (supprelin la), 50 mg
Antineoplastic agents	HCPCS		J9227	Injection, isatuximab-irfc, 10 mg
Antineoplastic agents	HCPCS		J9228	Injection, ipilimumab, 1 mg
Antineoplastic agents	HCPCS		J9229	Injection, inotuzumab ozogamicin, 0.1 mg
Antineoplastic agents	HCPCS		J9230	Injection, mechlorethamine hydrochloride, (nitrogen mustard), 10 mg
Antineoplastic agents	HCPCS		J9245	Injection, melphalan hydrochloride, not otherwise specified, 50 mg
Antineoplastic agents	HCPCS		J9246	Injection, melphalan (evomela), 1 mg
Antineoplastic agents	HCPCS		J9247	Injection, melphalan flufenamide, 1mg
Antineoplastic agents	HCPCS		J9248	Injection, melphalan (hepzato), 1 mg
Antineoplastic agents	HCPCS		J9249	Injection, melphalan (apotex), 1 mg
Antineoplastic agents	HCPCS		J9250	Methotrexate sodium, 5 mg
Antineoplastic agents	HCPCS		J9255	Injection, methotrexate (accord), not therapeutically equivalent to j9260, 50 mg
Antineoplastic agents	HCPCS		J9258	Injection, paclitaxel protein-bound particles (teva) not therapeutically equivalent to j9264, 1 mg
Antineoplastic agents	HCPCS		J9259	Injection, paclitaxel protein-bound particles (american regent) not therapeutically equivalent to j9264, 1 mg
Antineoplastic agents	HCPCS		J9260	Injection, methotrexate sodium, 50 mg
Antineoplastic agents	HCPCS		J9261	Injection, nelarabine, 50 mg
Antineoplastic agents	HCPCS		J9262	Injection, omacetaxine mepesuccinate, 0.01 mg
Antineoplastic agents	HCPCS		J9263	Injection, oxaliplatin, 0.5 mg
Antineoplastic agents	HCPCS		J9264	Injection, paclitaxel protein-bound particles, 1 mg
Antineoplastic agents	HCPCS		J9265	Injection, paclitaxel, 30 mg
Antineoplastic agents	HCPCS		J9266	Injection, pegaspargase, per single dose vial
Antineoplastic agents	HCPCS		J9267	Injection, paclitaxel, 1 mg
Antineoplastic agents	HCPCS		J9268	Injection, pentostatin, 10 mg
Antineoplastic agents	HCPCS		J9269	Injection, tagraxofusp-erzs, 10 micrograms
Antineoplastic agents	HCPCS		J9270	Injection, plicamycin, 2.5 mg
Antineoplastic agents	HCPCS		J9271	Injection, pembrolizumab, 1 mg
Antineoplastic agents	HCPCS		J9272	Injection, dostarlimab-gxly, 10 mg
Antineoplastic agents	HCPCS		J9273	Injection, tisotumab vedotin-tftv, 1 mg
Antineoplastic agents	HCPCS		J9274	Injection, tebentafusp-tebn, 1 microgram
Antineoplastic agents	HCPCS		J9280	Injection, mitomycin, 5 mg
Antineoplastic agents	HCPCS		J9281	Mitomycin pyelocalyceal instillation, 1 mg
Antineoplastic agents	HCPCS		J9285	Injection, olaratumab, 10 mg
Antineoplastic agents	HCPCS		J9286	Injection, glofitamab-gxbm, 2.5 mg
Antineoplastic agents	HCPCS		J9293	Injection, mitoxantrone hydrochloride, per 5 mg
Antineoplastic agents	HCPCS		J9294	Injection, pemetrexed (hospira) not therapeutically equivalent to j9305, 10 mg
Antineoplastic agents	HCPCS		J9295	Injection, necitumumab, 1 mg
Antineoplastic agents	HCPCS		J9296	Injection, pemetrexed (accord) not therapeutically equivalent to j9305, 10 mg
Antineoplastic agents	HCPCS		J9297	Injection, pemetrexed (sandoz), not therapeutically equivalent to j9305, 10 mg
Antineoplastic agents	HCPCS		J9298	Injection, nivolumab and relatlimab-rmbw, 3 mg/1 mg
Antineoplastic agents	HCPCS		J9299	Injection, nivolumab, 1 mg
Antineoplastic agents	HCPCS		J9300	Injection, gemtuzumab ozogamicin, 5 mg
Antineoplastic agents	HCPCS		J9301	Injection, obinutuzumab, 10 mg
Antineoplastic agents	HCPCS		J9302	Injection, ofatumumab, 10 mg
Antineoplastic agents	HCPCS		J9303	Injection, panitumumab, 10 mg
Antineoplastic agents	HCPCS		J9304	Injection, pemetrexed (pemfexy), 10 mg
Antineoplastic agents	HCPCS		J9305	Injection, pemetrexed, not otherwise specified, 10 mg
Antineoplastic agents	HCPCS		J9306	Injection, pertuzumab, 1 mg
Antineoplastic agents	HCPCS		J9307	Injection, pralatrexate, 1 mg
Antineoplastic agents	HCPCS		J9308	Injection, ramucirumab, 5 mg
Antineoplastic agents	HCPCS		J9309	Injection, polatuzumab vedotin-piiq, 1 mg
Antineoplastic agents	HCPCS		J9310	Injection, rituximab, 100 mg
Antineoplastic agents	HCPCS		J9311	Injection, rituximab 10 mg and hyaluronidase
Antineoplastic agents	HCPCS		J9312	Injection, rituximab, 10 mg
Antineoplastic agents	HCPCS		J9313	Injection, moxetumomab pasudotox-tdfk, 0.01 mg
Antineoplastic agents	HCPCS		J9314	Injection, pemetrexed (teva) not therapeutically equivalent to j9305, 10 mg
Antineoplastic agents	HCPCS		J9315	Injection, romidepsin, 1 mg
Antineoplastic agents	HCPCS		J9316	Injection, pertuzumab, trastuzumab, and hyaluronidase-zzxf, per 10 mg
Antineoplastic agents	HCPCS		J9317	Injection, sacituzumab govitecan-hziy, 2.5 mg
Antineoplastic agents	HCPCS		J9318	Injection, romidepsin, non-lyophilized, 0.1 mg
Antineoplastic agents	HCPCS		J9319	Injection, romidepsin, lyophilized, 0.1 mg
Antineoplastic agents	HCPCS		J9320	Injection, streptozocin, 1 gram
Antineoplastic agents	HCPCS		J9321	Injection, epcoritamab-bysp, 0.16 mg
Antineoplastic agents	HCPCS		J9322	Injection, pemetrexed (bluepoint) not therapeutically equivalent to j9305, 10 mg
Antineoplastic agents	HCPCS		J9323	Injection, pemetrexed ditromethamine, 10 mg
Antineoplastic agents	HCPCS		J9324	Injection, pemetrexed (pemrydi rtu), 10 mg
Antineoplastic agents	HCPCS		J9325	Injection, talimogene laherparepvec, per 1 million plaque forming units
Antineoplastic agents	HCPCS		J9328	Injection, temozolomide, 1 mg
Antineoplastic agents	HCPCS		J9330	Injection, temsirolimus, 1 mg
Antineoplastic agents	HCPCS		J9331	Injection, sirolimus protein-bound particles, 1 mg
Antineoplastic agents	HCPCS		J9332	Injection, efgartigimod alfa-fcab, 2mg
Antineoplastic agents	HCPCS		J9333	Injection, rozanolixizumab-noli, 1 mg
Antineoplastic agents	HCPCS		J9334	Injection, efgartigimod alfa, 2 mg and hyaluronidase-qvfc
Antineoplastic agents	HCPCS		J9340	Injection, thiotepa, 15 mg
Antineoplastic agents	HCPCS		J9345	Injection, retifanlimab-dlwr, 1 mg
Antineoplastic agents	HCPCS		J9347	Injection, tremelimumab-actl, 1 mg
Antineoplastic agents	HCPCS		J9348	Injection, naxitamab-gqgk, 1 mg
Antineoplastic agents	HCPCS		J9349	Injection, tafasitamab-cxix, 2 mg
Antineoplastic agents	HCPCS		J9350	Injection, mosunetuzumab-axgb, 1 mg
Antineoplastic agents	HCPCS		J9351	Injection, topotecan, 0.1 mg
Antineoplastic agents	HCPCS		J9352	Injection, trabectedin, 0.1 mg
Antineoplastic agents	HCPCS		J9353	Injection, margetuximab-cmkb, 5 mg
Antineoplastic agents	HCPCS		J9354	Injection, ado-trastuzumab emtansine, 1 mg
Antineoplastic agents	HCPCS		J9355	Injection, trastuzumab, excludes biosimilar, 10 mg
Antineoplastic agents	HCPCS		J9356	Injection, trastuzumab, 10 mg and hyaluronidase-oysk
Antineoplastic agents	HCPCS		J9357	Injection, valrubicin, intravesical, 200 mg
Antineoplastic agents	HCPCS		J9358	Injection, fam-trastuzumab deruxtecan-nxki, 1 mg
Antineoplastic agents	HCPCS		J9359	Injection, loncastuximab tesirine-lpyl, 0.075 mg
Antineoplastic agents	HCPCS		J9360	Injection, vinblastine sulfate, 1 mg
Antineoplastic agents	HCPCS		J9370	Vincristine sulfate, 1 mg
Antineoplastic agents	HCPCS		J9371	Injection, vincristine sulfate liposome, 1 mg
Antineoplastic agents	HCPCS		J9376	Injection, pozelimab-bbfg, 1 mg
Antineoplastic agents	HCPCS		J9380	Injection, teclistamab-cqyv, 0.5 mg
Antineoplastic agents	HCPCS		J9381	Injection, teplizumab-mzwv, 5 mcg
Antineoplastic agents	HCPCS		J9390	Injection, vinorelbine tartrate, 10 mg
Antineoplastic agents	HCPCS		J9393	Injection, fulvestrant (teva) not therapeutically equivalent to j9395, 25 mg
Antineoplastic agents	HCPCS		J9394	Injection, fulvestrant (fresenius kabi) not therapeutically equivalent to j9395, 25 mg
Antineoplastic agents	HCPCS		J9395	Injection, fulvestrant, 25 mg
Antineoplastic agents	HCPCS		J9400	Injection, ziv-aflibercept, 1 mg
Antineoplastic agents	HCPCS		J9600	Injection, porfimer sodium, 75 mg
Antineoplastic agents	HCPCS		J9999	Not otherwise classified, antineoplastic drugs
Antineoplastic agents	HCPCS		S0108	Mercaptopurine, oral, 50 mg
Antineoplastic agents	HCPCS		S0172	Chlorambucil, oral, 2 mg
Aplastic anemia	ICD-DX	0	2840	CONGEN APLASTIC ANEMIA
Aplastic anemia	ICD-DX	0	28401	Constitutional red blood cell aplasia
Aplastic anemia	ICD-DX	0	28409	Other constitutional aplastic anemia
Aplastic anemia	ICD-DX	0	2841	Pancytopenia
Aplastic anemia	ICD-DX	0	28411	Antineoplastic chemotherapy induced pancytopenia
Aplastic anemia	ICD-DX	0	28412	Other drug-induced pancytopenia
Aplastic anemia	ICD-DX	0	28419	Other pancytopenia
Aplastic anemia	ICD-DX	0	2842	Myelophthisis
Aplastic anemia	ICD-DX	0	2848	APLASTIC ANEMIAS NEC
Aplastic anemia	ICD-DX	0	28481	Red cell aplasia (acquired)(adult)(with thymoma)
Aplastic anemia	ICD-DX	0	28489	Other specified aplastic anemias
Aplastic anemia	ICD-DX	0	2849	Aplastic anemia, unspecified
Aplastic anemia	ICD-DX	1	D600	Chronic acquired pure red cell aplasia
Aplastic anemia	ICD-DX	1	D601	Transient acquired pure red cell aplasia
Aplastic anemia	ICD-DX	1	D608	Other acquired pure red cell aplasias
Aplastic anemia	ICD-DX	1	D609	Acquired pure red cell aplasia, unspecified
Aplastic anemia	ICD-DX	1	D6101	Constitutional (pure) red blood cell aplasia
Aplastic anemia	ICD-DX	1	D6109	Other constitutional aplastic anemia
Aplastic anemia	ICD-DX	1	D611	Drug-induced aplastic anemia
Aplastic anemia	ICD-DX	1	D612	Aplastic anemia due to other external agents
Aplastic anemia	ICD-DX	1	D613	Idiopathic aplastic anemia
Aplastic anemia	ICD-DX	1	D61810	Antineoplastic chemotherapy induced pancytopenia
Aplastic anemia	ICD-DX	1	D61811	Other drug-induced pancytopenia
Aplastic anemia	ICD-DX	1	D61818	Other pancytopenia
Aplastic anemia	ICD-DX	1	D6182	Myelophthisis
Aplastic anemia	ICD-DX	1	D6189	Other specified aplastic anemias and other bone marrow failure syndromes
Aplastic anemia	ICD-DX	1	D619	Aplastic anemia, unspecified
Aplastic anemia	ICD-DX	1	D71	Functional disorders of polymorphonuclear neutrophils
Asplenia	ICD-DX	0	7590	Anomalies of spleen
Asplenia	ICD-DX	1	Q8901	Asplenia (congenital)
Asplenia	ICD-DX	1	Z9081	Acquired absence of spleen
Autoimmune medications, other	HCPCS		C9072	Injection, immune globulin (asceniv), 500 mg
Autoimmune medications, other	HCPCS		C9087	Injection, cyclophosphamide, (auromedics), 10 mg
Autoimmune medications, other	HCPCS		C9091	Injection, sirolimus protein-bound particles, 1 mg
Autoimmune medications, other	HCPCS		C9467	Injection, rituximab and hyaluronidase, 10 mg
Autoimmune medications, other	HCPCS		C9487	Ustekinumab, for intravenous injection, 1 mg
Autoimmune medications, other	HCPCS		J0129	Injection, abatacept, 10 mg (code may be used for medicare when drug administered under the direct supervision of a physician, not for use when drug i
Autoimmune medications, other	HCPCS		J0135	Injection, adalimumab, 20 mg
Autoimmune medications, other	HCPCS		J0215	Injection, alefacept, 0.5 mg
Autoimmune medications, other	HCPCS		J0490	Injection, belimumab, 10 mg
Autoimmune medications, other	HCPCS		J0638	Injection, canakinumab, 1 mg
Autoimmune medications, other	HCPCS		J0717	Injection, certolizumab pegol, 1 mg (code may be used for medicare when drug administered under the direct supervision of a physician, not for use whe
Autoimmune medications, other	HCPCS		J0850	Injection, cytomegalovirus immune globulin intravenous (human), per vial
Autoimmune medications, other	HCPCS		J1010	Injection, methylprednisolone acetate, 1 mg
Autoimmune medications, other	HCPCS		J1438	Injection, etanercept, 25 mg (code may be used for medicare when drug administered under the direct supervision of a physician, not for use when drug
Autoimmune medications, other	HCPCS		J1459	Injection, immune globulin (privigen), intravenous, non-lyophilized (e.g., liquid), 500 mg
Autoimmune medications, other	HCPCS		J1460	Injection, gamma globulin, intramuscular, 1 cc
Autoimmune medications, other	HCPCS		J1551	Injection, immune globulin (cutaquig), 100 mg
Autoimmune medications, other	HCPCS		J1554	Injection, immune globulin (asceniv), 500 mg
Autoimmune medications, other	HCPCS		J1555	Injection, immune globulin (cuvitru), 100 mg
Autoimmune medications, other	HCPCS		J1556	Injection, immune globulin (bivigam), 500 mg
Autoimmune medications, other	HCPCS		J1557	Injection, immune globulin, (gammaplex), intravenous, non-lyophilized (e.g., liquid), 500 mg
Autoimmune medications, other	HCPCS		J1558	Injection, immune globulin (xembify), 100 mg
Autoimmune medications, other	HCPCS		J1559	Injection, immune globulin (hizentra), 100 mg
Autoimmune medications, other	HCPCS		J1560	Injection, gamma globulin, intramuscular, over 10 cc
Autoimmune medications, other	HCPCS		J1561	Injection, immune globulin, (gamunex-c/gammaked), non-lyophilized (e.g., liquid), 500 mg
Autoimmune medications, other	HCPCS		J1562	Injection, immune globulin (vivaglobin), 100 mg
Autoimmune medications, other	HCPCS		J1566	Injection, immune globulin, intravenous, lyophilized (e.g., powder), not otherwise specified, 500 mg
Autoimmune medications, other	HCPCS		J1568	Injection, immune globulin, (octagam), intravenous, non-lyophilized (e.g., liquid), 500 mg
Autoimmune medications, other	HCPCS		J1569	Injection, immune globulin, (gammagard liquid), non-lyophilized, (e.g., liquid), 500 mg
Autoimmune medications, other	HCPCS		J1572	Injection, immune globulin, (flebogamma/flebogamma dif), intravenous, non-lyophilized (e.g., liquid), 500 mg
Autoimmune medications, other	HCPCS		J1575	Injection, immune globulin/hyaluronidase, (hyqvia), 100 mg immuneglobulin
Autoimmune medications, other	HCPCS		J1576	Injection, immune globulin (panzyga), intravenous, non-lyophilized (e.g., liquid), 500 mg
Autoimmune medications, other	HCPCS		J1599	Injection, immune globulin, intravenous, non-lyophilized (e.g., liquid), not otherwise specified, 500 mg
Autoimmune medications, other	HCPCS		J1602	Injection, golimumab, 1 mg, for intravenous use
Autoimmune medications, other	HCPCS		J1745	Injection, infliximab, excludes biosimilar, 10 mg
Autoimmune medications, other	HCPCS		J2323	Natalizumab injection
Autoimmune medications, other	HCPCS		J2357	Omalizumab injection
Autoimmune medications, other	HCPCS		J2919	Injection, methylprednisolone sodium succinate, 5 mg
Autoimmune medications, other	HCPCS		J3262	Injection, tocilizumab, 1 mg
Autoimmune medications, other	HCPCS		J3357	Ustekinumab, for subcutaneous injection, 1 mg
Autoimmune medications, other	HCPCS		J3358	Ustekinumab, for intravenous injection, 1 mg
Autoimmune medications, other	HCPCS		J3380	Injection, vedolizumab
Autoimmune medications, other	HCPCS		J7500	Azathioprine, oral, 50 mg
Autoimmune medications, other	HCPCS		J7501	Azathioprine, parenteral, 100 mg
Autoimmune medications, other	HCPCS		J7502	Cyclosporine, oral, 100 mg
Autoimmune medications, other	HCPCS		J7503	Tacrolimus, extended release, (envarsus xr), oral, 0.25 mg
Autoimmune medications, other	HCPCS		J7504	Lymphocyte immune globulin, antithymocyte globulin, equine, parenteral, 250 mg
Autoimmune medications, other	HCPCS		J7507	Tacrolimus, immediate release, oral, 1 mg
Autoimmune medications, other	HCPCS		J7508	Tacrolimus, extended release, (astagraf xl), oral, 0.1 mg
Autoimmune medications, other	HCPCS		J7511	Lymphocyte immune globulin, antithymocyte globulin, rabbit, parenteral, 25 mg
Autoimmune medications, other	HCPCS		J7515	Cyclosporine, oral, 25 mg
Autoimmune medications, other	HCPCS		J7516	Injection, cyclosporine, 250 mg
Autoimmune medications, other	HCPCS		J7517	Mycophenolate mofetil, oral, 250 mg
Autoimmune medications, other	HCPCS		J7519	Injection, mycophenolate mofetil, 10 mg
Autoimmune medications, other	HCPCS		J7520	Sirolimus, oral, 1 mg
Autoimmune medications, other	HCPCS		J7525	Tacrolimus, parenteral, 5 mg
Autoimmune medications, other	HCPCS		J8530	Cyclophosphamide; oral, 25 mg
Autoimmune medications, other	HCPCS		J8610	Methotrexate; oral, 2.5 mg
Autoimmune medications, other	HCPCS		J9070	Cyclophosphamide, 100 mg
Autoimmune medications, other	HCPCS		J9071	Injection, cyclophosphamide (auromedics), 5 mg
Autoimmune medications, other	HCPCS		J9072	Injection, cyclophosphamide (dr. reddy's), 5 mg
Autoimmune medications, other	HCPCS		J9073	Injection, cyclophosphamide (ingenus), 5 mg
Autoimmune medications, other	HCPCS		J9074	Injection, cyclophosphamide (sandoz), 5 mg
Autoimmune medications, other	HCPCS		J9075	Injection, cyclophosphamide, not otherwise specified, 5 mg
Autoimmune medications, other	HCPCS		J9250	Methotrexate sodium, 5 mg
Autoimmune medications, other	HCPCS		J9255	Injection, methotrexate (accord), not therapeutically equivalent to j9260, 50 mg
Autoimmune medications, other	HCPCS		J9260	Injection, methotrexate sodium, 50 mg
Autoimmune medications, other	HCPCS		J9310	Injection, rituximab, 100 mg
Autoimmune medications, other	HCPCS		J9311	Injection, rituximab 10 mg and hyaluronidase
Autoimmune medications, other	HCPCS		J9312	Injection, rituximab, 10 mg
Autoimmune medications, other	HCPCS		J9330	Injection, temsirolimus, 1 mg
Autoimmune medications, other	HCPCS		J9331	Injection, sirolimus protein-bound particles, 1 mg
Autoimmune medications, other	HCPCS		M0249	Intravenous infusion, tocilizumab, for hospitalized adults and pediatric patients (2 years of age and older) with covid-19 who are receiving systemic
Autoimmune medications, other	HCPCS		M0250	Intravenous infusion, tocilizumab, for hospitalized adults and pediatric patients (2 years of age and older) with covid-19 who are receiving systemic
Autoimmune medications, other	HCPCS		Q0249	Injection, tocilizumab, for hospitalized adults and pediatric patients (2 years of age and older) with covid-19 who are receiving systemic corticoster
Autoimmune medications, other	HCPCS		Q5102	Injection, infliximab, biosimilar, 10 mg
Autoimmune medications, other	HCPCS		Q5103	Injection, infliximab-dyyb, biosimilar, (inflectra), 10 mg
Autoimmune medications, other	HCPCS		Q5104	Injection, infliximab-abda, biosimilar, (renflexis), 10 mg
Autoimmune medications, other	HCPCS		Q5109	Injection, infliximab-qbtx, biosimilar, (ixifi), 10 mg
Autoimmune medications, other	HCPCS		Q5115	Injection, rituximab-abbs, biosimilar, (truxima), 10 mg
Autoimmune medications, other	HCPCS		Q5119	Injection, rituximab-pvvr, biosimilar, (ruxience), 10 mg
Autoimmune medications, other	HCPCS		Q5121	Injection, infliximab-axxq, biosimilar, (avsola), 10 mg
Autoimmune medications, other	HCPCS		Q5123	Injection, rituximab-arrx, biosimilar, (riabni), 10 mg
Autoimmune medications, other	HCPCS		Q5131	Injection, adalimumab-aacf (idacio), biosimilar, 20 mg
Autoimmune medications, other	HCPCS		Q5132	Injection, adalimumab-afzb (abrilada), biosimilar, 10 mg
Autoimmune medications, other	HCPCS		Q5133	Injection, tocilizumab-bavi (tofidence), biosimilar, 1 mg
Autoimmune medications, other	HCPCS		Q9989	Ustekinumab, for intravenous injection, 1 mg
Autoimmune medications, other	HCPCS		S0108	Mercaptopurine, oral, 50 mg
Autoimmune medications, short-acting	HCPCS		J1020	Injection, methylprednisolone acetate, 20 mg
Autoimmune medications, short-acting	HCPCS		J1030	Injection, methylprednisolone acetate, 40 mg
Autoimmune medications, short-acting	HCPCS		J1040	Injection, methylprednisolone acetate, 80 mg
Autoimmune medications, short-acting	HCPCS		J1094	Injection, dexamethasone acetate, 1 mg
Autoimmune medications, short-acting	HCPCS		J1100	Injection, dexamethasone sodium phosphate, 1 mg
Autoimmune medications, short-acting	HCPCS		J2650	Injection, prednisolone acetate, up to 1 ml
Autoimmune medications, short-acting	HCPCS		J2920	Injection, methylprednisolone sodium succinate, up to 40 mg
Autoimmune medications, short-acting	HCPCS		J2930	Injection, methylprednisolone sodium succinate, up to 125 mg
Autoimmune medications, short-acting	HCPCS		J7506	Prednisone, oral, per 5 mg
Autoimmune medications, short-acting	HCPCS		J7509	Methylprednisolone oral, per 4 mg
Autoimmune medications, short-acting	HCPCS		J7510	Prednisolone oral, per 5 mg
Autoimmune medications, short-acting	HCPCS		J7512	Prednisone, immediate release or delayed release, oral, 1 mg
Autoimmune medications, short-acting	HCPCS		J8540	Dexamethasone, oral, 0.25 mg
Cancer	ICD-DX	0	1400	Malignant neoplasm of upper lip, vermilion border
Cancer	ICD-DX	0	1401	Malignant neoplasm of lower lip, vermilion border
Cancer	ICD-DX	0	1403	Malignant neoplasm of upper lip, inner aspect
Cancer	ICD-DX	0	1404	Malignant neoplasm of lower lip, inner aspect
Cancer	ICD-DX	0	1405	Malignant neoplasm of lip, unspecified, inner aspect
Cancer	ICD-DX	0	1406	Malignant neoplasm of commissure of lip
Cancer	ICD-DX	0	1408	Malignant neoplasm of other sites of lip
Cancer	ICD-DX	0	1409	Malignant neoplasm of lip, unspecified, vermilion border
Cancer	ICD-DX	0	1410	Malignant neoplasm of base of tongue
Cancer	ICD-DX	0	1411	Malignant neoplasm of dorsal surface of tongue
Cancer	ICD-DX	0	1412	Malignant neoplasm of tip and lateral border of tongue
Cancer	ICD-DX	0	1413	Malignant neoplasm of ventral surface of tongue
Cancer	ICD-DX	0	1414	Malignant neoplasm of anterior two-thirds of tongue, part unspecified
Cancer	ICD-DX	0	1415	Malignant neoplasm of junctional zone of tongue
Cancer	ICD-DX	0	1416	Malignant neoplasm of lingual tonsil
Cancer	ICD-DX	0	1418	Malignant neoplasm of other sites of tongue
Cancer	ICD-DX	0	1419	Malignant neoplasm of tongue, unspecified
Cancer	ICD-DX	0	1420	Malignant neoplasm of parotid gland
Cancer	ICD-DX	0	1421	Malignant neoplasm of submandibular gland
Cancer	ICD-DX	0	1422	Malignant neoplasm of sublingual gland
Cancer	ICD-DX	0	1428	Malignant neoplasm of other major salivary glands
Cancer	ICD-DX	0	1429	Malignant neoplasm of salivary gland, unspecified
Cancer	ICD-DX	0	1430	Malignant neoplasm of upper gum
Cancer	ICD-DX	0	1431	Malignant neoplasm of lower gum
Cancer	ICD-DX	0	1438	Malignant neoplasm of other sites of gum
Cancer	ICD-DX	0	1439	Malignant neoplasm of gum, unspecified
Cancer	ICD-DX	0	1440	Malignant neoplasm of anterior portion of floor of mouth
Cancer	ICD-DX	0	1441	Malignant neoplasm of lateral portion of floor of mouth
Cancer	ICD-DX	0	1448	Malignant neoplasm of other sites of floor of mouth
Cancer	ICD-DX	0	1449	Malignant neoplasm of floor of mouth, part unspecified
Cancer	ICD-DX	0	1450	Malignant neoplasm of cheek mucosa
Cancer	ICD-DX	0	1451	Malignant neoplasm of vestibule of mouth
Cancer	ICD-DX	0	1452	Malignant neoplasm of hard palate
Cancer	ICD-DX	0	1453	Malignant neoplasm of soft palate
Cancer	ICD-DX	0	1454	Malignant neoplasm of uvula
Cancer	ICD-DX	0	1455	Malignant neoplasm of palate, unspecified
Cancer	ICD-DX	0	1456	Malignant neoplasm of retromolar area
Cancer	ICD-DX	0	1458	Malignant neoplasm of other specified parts of mouth
Cancer	ICD-DX	0	1459	Malignant neoplasm of mouth, unspecified
Cancer	ICD-DX	0	1460	Malignant neoplasm of tonsil
Cancer	ICD-DX	0	1461	Malignant neoplasm of tonsillar fossa
Cancer	ICD-DX	0	1462	Malignant neoplasm of tonsillar pillars (anterior) (posterior)
Cancer	ICD-DX	0	1463	Malignant neoplasm of vallecula epiglottica
Cancer	ICD-DX	0	1464	Malignant neoplasm of anterior aspect of epiglottis
Cancer	ICD-DX	0	1465	Malignant neoplasm of junctional region of oropharynx
Cancer	ICD-DX	0	1466	Malignant neoplasm of lateral wall of oropharynx
Cancer	ICD-DX	0	1467	Malignant neoplasm of posterior wall of oropharynx
Cancer	ICD-DX	0	1468	Malignant neoplasm of other specified sites of oropharynx
Cancer	ICD-DX	0	1469	Malignant neoplasm of oropharynx, unspecified site
Cancer	ICD-DX	0	1470	Malignant neoplasm of superior wall of nasopharynx
Cancer	ICD-DX	0	1471	Malignant neoplasm of posterior wall of nasopharynx
Cancer	ICD-DX	0	1472	Malignant neoplasm of lateral wall of nasopharynx
Cancer	ICD-DX	0	1473	Malignant neoplasm of anterior wall of nasopharynx
Cancer	ICD-DX	0	1478	Malignant neoplasm of other specified sites of nasopharynx
Cancer	ICD-DX	0	1479	Malignant neoplasm of nasopharynx, unspecified site
Cancer	ICD-DX	0	1480	Malignant neoplasm of postcricoid region of hypopharynx
Cancer	ICD-DX	0	1481	Malignant neoplasm of pyriform sinus
Cancer	ICD-DX	0	1482	Malignant neoplasm of aryepiglottic fold, hypopharyngeal aspect
Cancer	ICD-DX	0	1483	Malignant neoplasm of posterior hypopharyngeal wall
Cancer	ICD-DX	0	1488	Malignant neoplasm of other specified sites of hypopharynx
Cancer	ICD-DX	0	1489	Malignant neoplasm of hypopharynx, unspecified site
Cancer	ICD-DX	0	1490	Malignant neoplasm of pharynx, unspecified
Cancer	ICD-DX	0	1491	Malignant neoplasm of waldeyer's ring
Cancer	ICD-DX	0	1498	Malignant neoplasm of other sites within the lip and oral cavity
Cancer	ICD-DX	0	1499	Malignant neoplasm of ill-defined sites within the lip and oral cavity
Cancer	ICD-DX	0	1500	Malignant neoplasm of cervical esophagus
Cancer	ICD-DX	0	1501	Malignant neoplasm of thoracic esophagus
Cancer	ICD-DX	0	1502	Malignant neoplasm of abdominal esophagus
Cancer	ICD-DX	0	1503	Malignant neoplasm of upper third of esophagus
Cancer	ICD-DX	0	1504	Malignant neoplasm of middle third of esophagus
Cancer	ICD-DX	0	1505	Malignant neoplasm of lower third of esophagus
Cancer	ICD-DX	0	1508	Malignant neoplasm of other specified part of esophagus
Cancer	ICD-DX	0	1509	Malignant neoplasm of esophagus, unspecified site
Cancer	ICD-DX	0	1510	Malignant neoplasm of cardia
Cancer	ICD-DX	0	1511	Malignant neoplasm of pylorus
Cancer	ICD-DX	0	1512	Malignant neoplasm of pyloric antrum
Cancer	ICD-DX	0	1513	Malignant neoplasm of fundus of stomach
Cancer	ICD-DX	0	1514	Malignant neoplasm of body of stomach
Cancer	ICD-DX	0	1515	Malignant neoplasm of lesser curvature of stomach, unspecified
Cancer	ICD-DX	0	1516	Malignant neoplasm of greater curvature of stomach, unspecified
Cancer	ICD-DX	0	1518	Malignant neoplasm of other specified sites of stomach
Cancer	ICD-DX	0	1519	Malignant neoplasm of stomach, unspecified site
Cancer	ICD-DX	0	1520	Malignant neoplasm of duodenum
Cancer	ICD-DX	0	1521	Malignant neoplasm of jejunum
Cancer	ICD-DX	0	1522	Malignant neoplasm of ileum
Cancer	ICD-DX	0	1523	Malignant neoplasm of Meckel's diverticulum
Cancer	ICD-DX	0	1528	Malignant neoplasm of other specified sites of small intestine
Cancer	ICD-DX	0	1529	Malignant neoplasm of small intestine, unspecified site
Cancer	ICD-DX	0	1530	Malignant neoplasm of hepatic flexure
Cancer	ICD-DX	0	1531	Malignant neoplasm of transverse colon
Cancer	ICD-DX	0	1532	Malignant neoplasm of descending colon
Cancer	ICD-DX	0	1533	Malignant neoplasm of sigmoid colon
Cancer	ICD-DX	0	1534	Malignant neoplasm of cecum
Cancer	ICD-DX	0	1535	Malignant neoplasm of appendix vermiformis
Cancer	ICD-DX	0	1536	Malignant neoplasm of ascending colon
Cancer	ICD-DX	0	1537	Malignant neoplasm of splenic flexure
Cancer	ICD-DX	0	1538	Malignant neoplasm of other specified sites of large intestine
Cancer	ICD-DX	0	1539	Malignant neoplasm of colon, unspecified site
Cancer	ICD-DX	0	1540	Malignant neoplasm of rectosigmoid junction
Cancer	ICD-DX	0	1541	Malignant neoplasm of rectum
Cancer	ICD-DX	0	1542	Malignant neoplasm of anal canal
Cancer	ICD-DX	0	1543	Malignant neoplasm of anus, unspecified site
Cancer	ICD-DX	0	1548	Malignant neoplasm of other sites of rectum, rectosigmoid junction, and anus
Cancer	ICD-DX	0	1550	Malignant neoplasm of liver, primary
Cancer	ICD-DX	0	1551	Malignant neoplasm of intrahepatic bile ducts
Cancer	ICD-DX	0	1552	Malignant neoplasm of liver, not specified as primary or secondary
Cancer	ICD-DX	0	1560	Malignant neoplasm of gallbladder
Cancer	ICD-DX	0	1561	Malignant neoplasm of extrahepatic bile ducts
Cancer	ICD-DX	0	1562	Malignant neoplasm of ampulla of vater
Cancer	ICD-DX	0	1568	Malignant neoplasm of other specified sites of gallbladder and extrahepatic bile ducts
Cancer	ICD-DX	0	1569	Malignant neoplasm of biliary tract, part unspecified site
Cancer	ICD-DX	0	1570	Malignant neoplasm of head of pancreas
Cancer	ICD-DX	0	1571	Malignant neoplasm of body of pancreas
Cancer	ICD-DX	0	1572	Malignant neoplasm of tail of pancreas
Cancer	ICD-DX	0	1573	Malignant neoplasm of pancreatic duct
Cancer	ICD-DX	0	1574	Malignant neoplasm of islets of langerhans
Cancer	ICD-DX	0	1578	Malignant neoplasm of other specified sites of pancreas
Cancer	ICD-DX	0	1579	Malignant neoplasm of pancreas, part unspecified
Cancer	ICD-DX	0	1580	Malignant neoplasm of retroperitoneum
Cancer	ICD-DX	0	1588	Malignant neoplasm of specified parts of peritoneum
Cancer	ICD-DX	0	1589	Malignant neoplasm of peritoneum, unspecified
Cancer	ICD-DX	0	1590	Malignant neoplasm of intestinal tract, part unspecified
Cancer	ICD-DX	0	1591	Malignant neoplasm of spleen, not elsewhere classified
Cancer	ICD-DX	0	1598	Malignant neoplasm of other sites of digestive system and intra-abdominal organs
Cancer	ICD-DX	0	1599	Malignant neoplasm of ill-defined sites within the digestive organs and peritoneum
Cancer	ICD-DX	0	1600	Malignant neoplasm of nasal cavities
Cancer	ICD-DX	0	1601	Malignant neoplasm of auditory tube, middle ear, and mastoid air cells
Cancer	ICD-DX	0	1602	Malignant neoplasm of maxillary sinus
Cancer	ICD-DX	0	1603	Malignant neoplasm of ethmoidal sinus
Cancer	ICD-DX	0	1604	Malignant neoplasm of frontal sinus
Cancer	ICD-DX	0	1605	Malignant neoplasm of sphenoidal sinus
Cancer	ICD-DX	0	1608	Malignant neoplasm of other accessory sinuses
Cancer	ICD-DX	0	1609	Malignant neoplasm of accessory sinus, unspecified
Cancer	ICD-DX	0	1610	Malignant neoplasm of glottis
Cancer	ICD-DX	0	1611	Malignant neoplasm of supraglottis
Cancer	ICD-DX	0	1612	Malignant neoplasm of subglottis
Cancer	ICD-DX	0	1613	Malignant neoplasm of laryngeal cartilages
Cancer	ICD-DX	0	1618	Malignant neoplasm of other specified sites of larynx
Cancer	ICD-DX	0	1619	Malignant neoplasm of larynx, unspecified
Cancer	ICD-DX	0	1620	Malignant neoplasm of trachea
Cancer	ICD-DX	0	1622	Malignant neoplasm of main bronchus
Cancer	ICD-DX	0	1623	Malignant neoplasm of upper lobe, bronchus or lung
Cancer	ICD-DX	0	1624	Malignant neoplasm of middle lobe, bronchus or lung
Cancer	ICD-DX	0	1625	Malignant neoplasm of lower lobe, bronchus or lung
Cancer	ICD-DX	0	1628	Malignant neoplasm of other parts of bronchus or lung
Cancer	ICD-DX	0	1629	Malignant neoplasm of bronchus and lung, unspecified
Cancer	ICD-DX	0	1630	Malignant neoplasm of parietal pleura
Cancer	ICD-DX	0	1631	Malignant neoplasm of visceral pleura
Cancer	ICD-DX	0	1638	Malignant neoplasm of other specified sites of pleura
Cancer	ICD-DX	0	1639	Malignant neoplasm of pleura, unspecified
Cancer	ICD-DX	0	1640	Malignant neoplasm of thymus
Cancer	ICD-DX	0	1641	Malignant neoplasm of heart
Cancer	ICD-DX	0	1642	Malignant neoplasm of anterior mediastinum
Cancer	ICD-DX	0	1643	Malignant neoplasm of posterior mediastinum
Cancer	ICD-DX	0	1648	Malignant neoplasm of other parts of mediastinum
Cancer	ICD-DX	0	1649	Malignant neoplasm of mediastinum, part unspecified
Cancer	ICD-DX	0	1650	Malignant neoplasm of upper respiratory tract, part unspecified
Cancer	ICD-DX	0	1658	Malignant neoplasm of other sites within the respiratory system and intrathoracic organs
Cancer	ICD-DX	0	1659	Malignant neoplasm of ill-defined sites within the respiratory system
Cancer	ICD-DX	0	166
Cancer	ICD-DX	0	167
Cancer	ICD-DX	0	168
Cancer	ICD-DX	0	169
Cancer	ICD-DX	0	1700	Malignant neoplasm of bones of skull and face, except mandible
Cancer	ICD-DX	0	1701	Malignant neoplasm of mandible
Cancer	ICD-DX	0	1702	Malignant neoplasm of vertebral column, excluding sacrum and coccyx
Cancer	ICD-DX	0	1703	Malignant neoplasm of ribs, sternum, and clavicle
Cancer	ICD-DX	0	1704	Malignant neoplasm of scapula and long bones of upper limb
Cancer	ICD-DX	0	1705	Malignant neoplasm of short bones of upper limb
Cancer	ICD-DX	0	1706	Malignant neoplasm of pelvic bones, sacrum, and coccyx
Cancer	ICD-DX	0	1707	Malignant neoplasm of long bones of lower limb
Cancer	ICD-DX	0	1708	Malignant neoplasm of short bones of lower limb
Cancer	ICD-DX	0	1709	Malignant neoplasm of bone and articular cartilage, site unspecified
Cancer	ICD-DX	0	1710	Malignant neoplasm of connective and other soft tissue of head, face, and neck
Cancer	ICD-DX	0	1712	Malignant neoplasm of connective and other soft tissue of upper limb, including shoulder
Cancer	ICD-DX	0	1713	Malignant neoplasm of connective and other soft tissue of lower limb, including hip
Cancer	ICD-DX	0	1714	Malignant neoplasm of connective and other soft tissue of thorax
Cancer	ICD-DX	0	1715	Malignant neoplasm of connective and other soft tissue of abdomen
Cancer	ICD-DX	0	1716	Malignant neoplasm of connective and other soft tissue of pelvis
Cancer	ICD-DX	0	1717	Malignant neoplasm of connective and other soft tissue of trunk, unspecified
Cancer	ICD-DX	0	1718	Malignant neoplasm of other specified sites of connective and other soft tissue
Cancer	ICD-DX	0	1719	Malignant neoplasm of connective and other soft tissue, site unspecified
Cancer	ICD-DX	0	1720	Malignant melanoma of skin of lip
Cancer	ICD-DX	0	1721	Malignant melanoma of skin of eyelid, including canthus
Cancer	ICD-DX	0	1722	Malignant melanoma of skin of ear and external auditory canal
Cancer	ICD-DX	0	1723	Malignant melanoma of skin of other and unspecified parts of face
Cancer	ICD-DX	0	1724	Malignant melanoma of skin of scalp and neck
Cancer	ICD-DX	0	1725	Malignant melanoma of skin of trunk, except scrotum
Cancer	ICD-DX	0	1726	Malignant melanoma of skin of upper limb, including shoulder
Cancer	ICD-DX	0	1727	Malignant melanoma of skin of lower limb, including hip
Cancer	ICD-DX	0	1728	Malignant melanoma of other specified sites of skin
Cancer	ICD-DX	0	1729	Melanoma of skin, site unspecified
Cancer	ICD-DX	0	17300	Unspecified malignant neoplasm of skin of lip
Cancer	ICD-DX	0	17309	Other specified malignant neoplasm of skin of lip
Cancer	ICD-DX	0	17310	Unspecified malignant neoplasm of eyelid, including canthus
Cancer	ICD-DX	0	17319	Other specified malignant neoplasm of eyelid, including canthus
Cancer	ICD-DX	0	17320	Unspecified malignant neoplasm of skin of ear and external auditory canal
Cancer	ICD-DX	0	17329	Other specified malignant neoplasm of skin of ear and external auditory canal
Cancer	ICD-DX	0	17330	Unspecified malignant neoplasm of skin of other and unspecified parts of face
Cancer	ICD-DX	0	17339	Other specified malignant neoplasm of skin of other and unspecified parts of face
Cancer	ICD-DX	0	17340	Unspecified malignant neoplasm of scalp and skin of neck
Cancer	ICD-DX	0	17349	Other specified malignant neoplasm of scalp and skin of neck
Cancer	ICD-DX	0	17350	Unspecified malignant neoplasm of skin of trunk, except scrotum
Cancer	ICD-DX	0	17359	Other specified malignant neoplasm of skin of trunk, except scrotum
Cancer	ICD-DX	0	17360	Unspecified malignant neoplasm of skin of upper limb, including shoulder
Cancer	ICD-DX	0	17369	Other specified malignant neoplasm of skin of upper limb, including shoulder
Cancer	ICD-DX	0	17370	Unspecified malignant neoplasm of skin of lower limb, including hip
Cancer	ICD-DX	0	17379	Other specified malignant neoplasm of skin of lower limb, including hip
Cancer	ICD-DX	0	17380	Unspecified malignant neoplasm of other specified sites of skin
Cancer	ICD-DX	0	17389	Other specified malignant neoplasm of other specified sites of skin
Cancer	ICD-DX	0	17390	Unspecified malignant neoplasm of skin, site unspecified
Cancer	ICD-DX	0	17399	Other specified malignant neoplasm of skin, site unspecified
Cancer	ICD-DX	0	1740	Malignant neoplasm of nipple and areola of female breast
Cancer	ICD-DX	0	1741	Malignant neoplasm of central portion of female breast
Cancer	ICD-DX	0	1742	Malignant neoplasm of upper-inner quadrant of female breast
Cancer	ICD-DX	0	1743	Malignant neoplasm of lower-inner quadrant of female breast
Cancer	ICD-DX	0	1744	Malignant neoplasm of upper-outer quadrant of female breast
Cancer	ICD-DX	0	1745	Malignant neoplasm of lower-outer quadrant of female breast
Cancer	ICD-DX	0	1746	Malignant neoplasm of axillary tail of female breast
Cancer	ICD-DX	0	1748	Malignant neoplasm of other specified sites of female breast
Cancer	ICD-DX	0	1749	Malignant neoplasm of breast (female), unspecified
Cancer	ICD-DX	0	1750	Malignant neoplasm of nipple and areola of male breast
Cancer	ICD-DX	0	1759	Malignant neoplasm of other and unspecified sites of male breast
Cancer	ICD-DX	0	1760	Kaposi's sarcoma, skin
Cancer	ICD-DX	0	1761	Kaposi's sarcoma, soft tissue
Cancer	ICD-DX	0	1762	Kaposi's sarcoma, palate
Cancer	ICD-DX	0	1763	Kaposi's sarcoma, gastrointestinal sites
Cancer	ICD-DX	0	1764	Kaposi's sarcoma, lung
Cancer	ICD-DX	0	1765	Kaposi's sarcoma, lymph nodes
Cancer	ICD-DX	0	1768	Kaposi's sarcoma, other specified sites
Cancer	ICD-DX	0	1769	Kaposi's sarcoma, unspecified site
Cancer	ICD-DX	0	179	Malignant neoplasm of uterus, part unspecified
Cancer	ICD-DX	0	1800	Malignant neoplasm of endocervix
Cancer	ICD-DX	0	1801	Malignant neoplasm of exocervix
Cancer	ICD-DX	0	1808	Malignant neoplasm of other specified sites of cervix
Cancer	ICD-DX	0	1809	Malignant neoplasm of cervix uteri, unspecified site
Cancer	ICD-DX	0	181	Malignant neoplasm of placenta
Cancer	ICD-DX	0	1820	Malignant neoplasm of corpus uteri, except isthmus
Cancer	ICD-DX	0	1821	Malignant neoplasm of isthmus
Cancer	ICD-DX	0	1828	Malignant neoplasm of other specified sites of body of uterus
Cancer	ICD-DX	0	1830	Malignant neoplasm of ovary
Cancer	ICD-DX	0	1832	Malignant neoplasm of fallopian tube
Cancer	ICD-DX	0	1833	Malignant neoplasm of broad ligament of uterus
Cancer	ICD-DX	0	1834	Malignant neoplasm of parametrium
Cancer	ICD-DX	0	1835	Malignant neoplasm of round ligament of uterus
Cancer	ICD-DX	0	1838	Malignant neoplasm of other specified sites of uterine adnexa
Cancer	ICD-DX	0	1839	Malignant neoplasm of uterine adnexa, unspecified site
Cancer	ICD-DX	0	1840	Malignant neoplasm of vagina
Cancer	ICD-DX	0	1841	Malignant neoplasm of labia majora
Cancer	ICD-DX	0	1842	Malignant neoplasm of labia minora
Cancer	ICD-DX	0	1843	Malignant neoplasm of clitoris
Cancer	ICD-DX	0	1844	Malignant neoplasm of vulva, unspecified site
Cancer	ICD-DX	0	1848	Malignant neoplasm of other specified sites of female genital organs
Cancer	ICD-DX	0	1849	Malignant neoplasm of female genital organ, site unspecified
Cancer	ICD-DX	0	185	Malignant neoplasm of prostate
Cancer	ICD-DX	0	1860	Malignant neoplasm of undescended testis
Cancer	ICD-DX	0	1869	Malignant neoplasm of other and unspecified testis
Cancer	ICD-DX	0	1871	Malignant neoplasm of prepuce
Cancer	ICD-DX	0	1872	Malignant neoplasm of glans penis
Cancer	ICD-DX	0	1873	Malignant neoplasm of body of penis
Cancer	ICD-DX	0	1874	Malignant neoplasm of penis, part unspecified
Cancer	ICD-DX	0	1875	Malignant neoplasm of epididymis
Cancer	ICD-DX	0	1876	Malignant neoplasm of spermatic cord
Cancer	ICD-DX	0	1877	Malignant neoplasm of scrotum
Cancer	ICD-DX	0	1878	Malignant neoplasm of other specified sites of male genital organs
Cancer	ICD-DX	0	1879	Malignant neoplasm of male genital organ, site unspecified
Cancer	ICD-DX	0	1880	Malignant neoplasm of trigone of urinary bladder
Cancer	ICD-DX	0	1881	Malignant neoplasm of dome of urinary bladder
Cancer	ICD-DX	0	1882	Malignant neoplasm of lateral wall of urinary bladder
Cancer	ICD-DX	0	1883	Malignant neoplasm of anterior wall of urinary bladder
Cancer	ICD-DX	0	1884	Malignant neoplasm of posterior wall of urinary bladder
[truncated: 7,438 more rows]

## Sheet: eTable 28
var_desc	code_type	generic_name
[truncated: 101 more rows]

## Sheet: eTable 29
var_desc	code_type	icd10	code	code_desc
[truncated: 324 more rows]

[truncated: 2 more sheets: eTable 30, eTable 31]
